# Supplementary material for: Allelic Richness following Population Founding Events – A Stochastic Modeling Framework Incorporating Gene Flow and Genetic Drift
Source: PLoS One. 2014 Dec 19;9(12):e115203. doi: 10.1371/journal.pone.0115203 (PMC4272294; doi:10.1371/journal.pone.0115203)
Supplement: S2 Appendix — Code for the simulations. (NB) [file pone.0115203.s002.nb]

(* Content-type: application/vnd.wolfram.mathematica *)

(*** Wolfram Notebook File ***)
(* http://www.wolfram.com/nb *)

(* CreatedBy='Mathematica 9.0' *)

(*CacheID: 234*)
(* Internal cache information:
NotebookFileLineBreakTest
NotebookFileLineBreakTest
NotebookDataPosition[       157,          7]
NotebookDataLength[     73793,       1761]
NotebookOptionsPosition[     72418,       1710]
NotebookOutlinePosition[     72761,       1725]
CellTagsIndexPosition[     72718,       1722]
WindowFrame->Normal*)

(* Beginning of Notebook Content *)
Notebook[{

Cell[CellGroupData[{
Cell["\<\
Appendix S2 - Code for simulations\
\>", "Title",
 CellChangeTimes->{
  3.619316854338859*^9, {3.626401462868642*^9, 3.6264014640240436`*^9}}],

Cell["Code for runing the simulation", "Subtitle",
 CellChangeTimes->{{3.619328557354607*^9, 3.619328565354065*^9}}],

Cell[BoxData[{
 RowBox[{
  RowBox[{
   RowBox[{"Traj", "[", 
    RowBox[{
    "Q_", ",", "M_", ",", "m_", ",", "qstart_", ",", "Ntlist_", ",", 
     "MigPat_", ",", "length_"}], "]"}], ":=", 
   RowBox[{"(", 
    RowBox[{"(*", 
     RowBox[{
      RowBox[{"Calculates", " ", "a", " ", "trajectory", " ", "of", " ", 
       SubscriptBox["q", "t"], " ", "for", " ", "#", "length", " ", 
       "generations"}], ",", " ", 
      RowBox[{
       RowBox[{"starting", " ", "with", " ", 
        SubscriptBox["q", "1"]}], "=", "qstart"}]}], "*)"}], 
    "\[IndentingNewLine]", 
    RowBox[{
     RowBox[{"qt", "=", "qstart"}], ";", "\[IndentingNewLine]", 
     RowBox[{"qlist", "=", 
      RowBox[{"{", "}"}]}], ";", "\[IndentingNewLine]", 
     RowBox[{"Do", "[", "\[IndentingNewLine]", 
      RowBox[{
       RowBox[{
        RowBox[{"qtpusoneNotOK", "=", "True"}], ";", "\[IndentingNewLine]", 
        RowBox[{"While", "[", 
         RowBox[{"qtpusoneNotOK", ",", "\[IndentingNewLine]", 
          RowBox[{
           RowBox[{"Mt", "=", 
            RowBox[{"Which", "[", 
             RowBox[{
              RowBox[{"MigPat", "\[Equal]", "\"\<Poisson\>\""}], ",", 
              RowBox[{"RandomInteger", "[", 
               RowBox[{"PoissonDistribution", "[", "M", "]"}], "]"}], ",", 
              RowBox[{"MigPat", "\[Equal]", "\"\<Deterministic\>\""}], ",", 
              RowBox[{"Floor", "[", 
               RowBox[{"M", "+", 
                RowBox[{"If", "[", 
                 RowBox[{
                  RowBox[{
                   RowBox[{"RandomInteger", "[", "]"}], "<", 
                   RowBox[{"Mod", "[", 
                    RowBox[{"M", ",", "1"}], "]"}]}], ",", "1", ",", "0"}], 
                 "]"}]}], "]"}]}], "]"}]}], ";", 
           RowBox[{"(*", 
            RowBox[{
             RowBox[{
             "Number", " ", "of", " ", "migrants", " ", "to", " ", "founded", 
              " ", "population", " ", "at", " ", "time", " ", "t"}], "+", 
             "1"}], "*)"}], "\[IndentingNewLine]", 
           RowBox[{"Mtstar", "=", 
            RowBox[{"Which", "[", 
             RowBox[{
              RowBox[{"MigPat", "\[Equal]", "\"\<Poisson\>\""}], ",", 
              RowBox[{"RandomInteger", "[", 
               RowBox[{"PoissonDistribution", "[", 
                RowBox[{"m", " ", 
                 RowBox[{"Ntlist", "\[LeftDoubleBracket]", 
                  RowBox[{"t", "+", "1"}], "\[RightDoubleBracket]"}]}], "]"}],
                "]"}], ",", 
              RowBox[{"MigPat", "\[Equal]", "\"\<Deterministic\>\""}], ",", 
              RowBox[{"Floor", "[", 
               RowBox[{
                RowBox[{"m", " ", 
                 RowBox[{"Ntlist", "\[LeftDoubleBracket]", 
                  RowBox[{"t", "+", "1"}], "\[RightDoubleBracket]"}]}], "+", 
                RowBox[{"If", "[", 
                 RowBox[{
                  RowBox[{
                   RowBox[{"RandomInteger", "[", "]"}], "<", 
                   RowBox[{"Mod", "[", 
                    RowBox[{
                    RowBox[{"m", " ", 
                    RowBox[{"Ntlist", "\[LeftDoubleBracket]", 
                    RowBox[{"t", "+", "1"}], "\[RightDoubleBracket]"}]}], ",",
                     "1"}], "]"}]}], ",", "1", ",", "0"}], "]"}]}], " ", 
               "]"}]}], "]"}]}], ";", 
           RowBox[{"(*", 
            RowBox[{
             RowBox[{"Number", " ", "of", " ", "back"}], "-", 
             RowBox[{"migrants", " ", "at", " ", "time", " ", "t"}], "+", 
             "1"}], "*)"}], "\[IndentingNewLine]", 
           RowBox[{"If", "[", 
            RowBox[{
             RowBox[{
              RowBox[{
               RowBox[{
                RowBox[{"2", 
                 RowBox[{"Ntlist", "\[LeftDoubleBracket]", 
                  RowBox[{"t", "+", "1"}], "\[RightDoubleBracket]"}]}], "-", 
                RowBox[{"2", "Mtstar"}]}], "\[GreaterEqual]", "0"}], "&&", 
              RowBox[{
               RowBox[{
                RowBox[{"2", 
                 RowBox[{"Ntlist", "\[LeftDoubleBracket]", 
                  RowBox[{"t", "+", "1"}], "\[RightDoubleBracket]"}]}], "-", 
                RowBox[{"2", "Mtstar"}], "+", 
                RowBox[{"2", "Mt"}]}], ">", "0"}]}], ",", 
             RowBox[{"qtpusoneNotOK", "=", "False"}], ",", "True"}], "]"}], 
           ";"}]}], "\[IndentingNewLine]", "]"}], ";", "\[IndentingNewLine]", 
        RowBox[{"qtplusone", "=", 
         RowBox[{"N", "[", 
          FractionBox[
           RowBox[{
            RowBox[{"RandomInteger", "[", 
             RowBox[{"BinomialDistribution", "[", 
              RowBox[{
               RowBox[{
                RowBox[{"2", 
                 RowBox[{"Ntlist", "\[LeftDoubleBracket]", 
                  RowBox[{"t", "+", "1"}], "\[RightDoubleBracket]"}]}], "-", 
                RowBox[{"2", "Mtstar"}]}], ",", "qt"}], "]"}], "]"}], "+", 
            RowBox[{"RandomInteger", "[", 
             RowBox[{"BinomialDistribution", "[", 
              RowBox[{
               RowBox[{"2", "Mt"}], ",", "Q"}], "]"}], "]"}]}], 
           RowBox[{
            RowBox[{"2", 
             RowBox[{"Ntlist", "\[LeftDoubleBracket]", 
              RowBox[{"t", "+", "1"}], "\[RightDoubleBracket]"}]}], "-", 
            RowBox[{"2", "Mtstar"}], "+", 
            RowBox[{"2", "Mt"}]}]], "]"}]}], ";", 
        RowBox[{"(*", 
         RowBox[{
         "See", " ", "equation", " ", "2", " ", "in", " ", "the", " ", "main",
           " ", "text"}], "*)"}], "\[IndentingNewLine]", 
        RowBox[{"AppendTo", "[", 
         RowBox[{"qlist", ",", "qtplusone"}], "]"}], ";", 
        "\[IndentingNewLine]", 
        RowBox[{"t", "=", 
         RowBox[{"t", "+", "1"}]}], ";", "\[IndentingNewLine]", 
        RowBox[{"qt", "=", "qtplusone"}]}], "\[IndentingNewLine]", ",", 
       RowBox[{"{", 
        RowBox[{"t", ",", "0", ",", 
         RowBox[{"length", "-", "1"}]}], "}"}]}], "]"}], ";", 
     "\[IndentingNewLine]", "qlist"}], "\[IndentingNewLine]", ")"}]}], 
  "\n"}], "\[IndentingNewLine]", 
 RowBox[{
  RowBox[{"MultiTraj", "[", 
   RowBox[{
   "Q_", ",", "M_", ",", "m_", ",", "qstart_", ",", "Ntlist_", ",", "MigPat_",
     ",", "rep_", ",", "length_"}], "]"}], ":=", 
  RowBox[{"(", 
   RowBox[{"(*", 
    RowBox[{
    "Calculates", " ", "#", "rep", " ", "trajectories", " ", "starting", " ", 
     "each", " ", "trajectory", " ", "at", " ", "starting", " ", "frequency", 
     " ", "defined", " ", "by", " ", "the", " ", "vector", " ", "qstart"}], 
    "*)"}], "\[IndentingNewLine]", 
   RowBox[{"Transpose", "[", 
    RowBox[{"Table", "[", 
     RowBox[{
      RowBox[{"Traj", "[", 
       RowBox[{"Q", ",", "M", ",", "m", ",", 
        RowBox[{
        "qstart", "\[LeftDoubleBracket]", "i", "\[RightDoubleBracket]"}], ",",
         "Ntlist", ",", "MigPat", ",", "length"}], "]"}], ",", 
      RowBox[{"{", 
       RowBox[{"i", ",", "rep"}], "}"}]}], "]"}], "]"}], 
   "\[IndentingNewLine]", ")"}]}], "\n", 
 RowBox[{
  RowBox[{
   RowBox[{"qpresence", "[", "multitraj_", "]"}], ":=", 
   RowBox[{"Table", "[", 
    RowBox[{
     RowBox[{"1", "-", 
      RowBox[{"N", "[", 
       FractionBox[
        RowBox[{
         RowBox[{"Count", "[", 
          RowBox[{
           RowBox[{
           "multitraj", "\[LeftDoubleBracket]", "i", 
            "\[RightDoubleBracket]"}], ",", "0."}], "]"}], "+", 
         RowBox[{"Count", "[", 
          RowBox[{
           RowBox[{
           "multitraj", "\[LeftDoubleBracket]", "i", 
            "\[RightDoubleBracket]"}], ",", "0"}], "]"}]}], 
        RowBox[{"Length", "[", 
         RowBox[{
         "multitraj", "\[LeftDoubleBracket]", "i", "\[RightDoubleBracket]"}], 
         "]"}]], "]"}]}], ",", 
     RowBox[{"{", 
      RowBox[{"i", ",", 
       RowBox[{"Length", "[", "multitraj", "]"}]}], "}"}]}], "]"}]}], 
  RowBox[{"(*", 
   RowBox[{"Calculate", " ", 
    SubscriptBox["p", "presence"], " ", "from", " ", "multiple", " ", 
    "trajectories"}], "*)"}]}], "\n", 
 RowBox[{
  RowBox[{
   RowBox[{"meanfreq", "[", "multitraj_", "]"}], ":=", 
   RowBox[{"Table", "[", 
    RowBox[{
     RowBox[{"Mean", "[", 
      RowBox[{
      "multitraj", "\[LeftDoubleBracket]", "i", "\[RightDoubleBracket]"}], 
      "]"}], ",", 
     RowBox[{"{", 
      RowBox[{"i", ",", 
       RowBox[{"Length", "[", "multitraj", "]"}]}], "}"}]}], "]"}]}], " ", 
  RowBox[{"(*", 
   RowBox[{
   "Calculates", " ", "mean", " ", "frequency", " ", "from", " ", "multiple", 
    " ", "trajectories"}], "*)"}], "\n"}], "\[IndentingNewLine]", 
 RowBox[{
  RowBox[{
   RowBox[{"Checkequilibrium", "[", "list_", "]"}], ":=", 
   RowBox[{"(", 
    RowBox[{"(*", 
     RowBox[{
     "Checks", " ", "wether", " ", "the", " ", "list", " ", "of", " ", 
      "statistics", " ", "in", " ", "list", " ", 
      RowBox[{"(", 
       RowBox[{
        SubscriptBox["p", "presence"], " ", "or", " ", "mean", " ", 
        "frequency"}], ")"}], " ", "is", " ", "at", " ", "equilibrium"}], " ",
      "*)"}], "\[IndentingNewLine]", 
    RowBox[{
     RowBox[{"t1", "=", 
      RowBox[{"Table", "[", 
       RowBox[{
        RowBox[{"Sign", "[", 
         RowBox[{
          RowBox[{"list", "\[LeftDoubleBracket]", 
           RowBox[{"i", "+", "1"}], "\[RightDoubleBracket]"}], "-", 
          RowBox[{
          "list", "\[LeftDoubleBracket]", "i", "\[RightDoubleBracket]"}]}], 
         "]"}], ",", 
        RowBox[{"{", 
         RowBox[{"i", ",", 
          RowBox[{
           RowBox[{"Length", "[", "list", "]"}], "-", "1"}]}], "}"}]}], 
       "]"}]}], ";", "\[IndentingNewLine]", 
     RowBox[{"If", "[", 
      RowBox[{
       RowBox[{
        RowBox[{"Abs", "[", 
         RowBox[{
          RowBox[{"Count", "[", 
           RowBox[{"t1", ",", "1"}], "]"}], "-", 
          RowBox[{"Count", "[", 
           RowBox[{"t1", ",", 
            RowBox[{"-", "1"}]}], "]"}]}], "]"}], "\[LessEqual]", "1"}], ",", 
       "True", ",", "False"}], "]"}]}], "\[IndentingNewLine]", ")"}]}], 
  "\[IndentingNewLine]"}], "\[IndentingNewLine]", 
 RowBox[{
  RowBox[{
   RowBox[{"RunningCheckequilibrium", "[", "list_", "]"}], ":=", 
   RowBox[{"(", 
    RowBox[{"(*", 
     RowBox[{
     "Checks", " ", "wether", " ", "there", " ", "is", " ", "a", " ", "point",
       " ", "in", " ", "the", " ", "statistic", " ", "list", " ", "where", 
      " ", "equilibrium", " ", "is", " ", "reached"}], "*)"}], 
    "\[IndentingNewLine]", 
    RowBox[{
     RowBox[{"found", "=", "False"}], ";", "\[IndentingNewLine]", 
     RowBox[{"x", "=", "1"}], ";", "\[IndentingNewLine]", 
     RowBox[{"While", "[", 
      RowBox[{
       RowBox[{
        RowBox[{"!", "found"}], "&&", 
        RowBox[{"x", "\[LessEqual]", "101"}]}], ",", "\[IndentingNewLine]", 
       RowBox[{
        RowBox[{"currentlist", "=", 
         RowBox[{"list", "\[LeftDoubleBracket]", 
          RowBox[{"x", ";;", 
           RowBox[{"x", "+", "99"}]}], "\[RightDoubleBracket]"}]}], ";", 
        "\[IndentingNewLine]", 
        RowBox[{"found", "=", 
         RowBox[{"Checkequilibrium", "[", "currentlist", "]"}]}], ";", 
        "\[IndentingNewLine]", 
        RowBox[{"x", "=", 
         RowBox[{"x", "+", "1"}]}]}]}], "]"}], ";", "\[IndentingNewLine]", 
     "found"}], "\[IndentingNewLine]", ")"}]}], "\n"}], "\[IndentingNewLine]", 
 RowBox[{
  RowBox[{
   RowBox[{"SDsample", "[", "data_", "]"}], ":=", 
   RowBox[{
    RowBox[{"Sqrt", "[", 
     FractionBox[
      RowBox[{"Length", "[", "data", "]"}], 
      RowBox[{
       RowBox[{"Length", "[", "data", "]"}], "-", "1"}]], "]"}], "*", 
    RowBox[{"StandardDeviation", "[", "data", "]"}]}]}], " ", 
  RowBox[{"(*", 
   RowBox[{"Sample", " ", "Standared", " ", "Deviation"}], 
   "*)"}]}], "\[IndentingNewLine]", 
 RowBox[{
  RowBox[{
   RowBox[{"StandardError", "[", "data_", "]"}], ":=", 
   RowBox[{
    RowBox[{"SDsample", "[", "data", "]"}], "/", 
    RowBox[{"Sqrt", "[", 
     RowBox[{"Length", "[", "data", "]"}], "]"}]}]}], " ", 
  RowBox[{"(*", 
   RowBox[{"Standared", " ", "Error", " ", "of", " ", "the", " ", "Mean"}], 
   "*)"}], "\[IndentingNewLine]"}], "\[IndentingNewLine]", 
 RowBox[{
  RowBox[{"RunSim", "[", 
   RowBox[{
   "Q_", ",", "M_", ",", "m_", ",", "r_", ",", "k_", ",", "N0_", ",", 
    "MigPat_", ",", "rep_"}], "]"}], ":=", 
  RowBox[{"(*", 
   RowBox[{
    RowBox[{
    "Runs", " ", "the", " ", "entire", " ", "simulation", " ", "with", " ", 
     "#", "reps", " ", "repeats", " ", "with", " ", "the", " ", "scenario", 
     " ", "parameters"}], ",", " ", 
    RowBox[{
    "and", " ", "checks", " ", "for", " ", "equilibrium", " ", "every", " ", 
     "generation"}]}], "*)"}], "\[IndentingNewLine]", 
  RowBox[{"(*", 
   RowBox[{
    RowBox[{
     RowBox[{"Q", " ", "-", " ", 
      RowBox[{
      "Source", " ", "population", " ", "allele", " ", "frequency", 
       "\[IndentingNewLine]", "M"}], " ", "-", " ", 
      RowBox[{
      "Migration", " ", "rate", " ", "from", " ", "source", " ", "population",
        " ", "to", " ", "founded", " ", "population", "\[IndentingNewLine]", 
       "m"}], " ", "-", " ", 
      RowBox[{
      "Migration", " ", "rate", " ", "from", " ", "founded", " ", 
       "population", " ", "to", " ", "source", " ", "population", 
       "\[IndentingNewLine]", "r"}]}], " ", "=", " ", 
     RowBox[{
      RowBox[{
      "Founded", " ", "population", " ", "growth", " ", "rate", 
       "\[IndentingNewLine]", "k"}], " ", "-", " ", 
      RowBox[{
      "Founded", " ", "population", " ", "carriying", " ", "capacity", 
       "\[IndentingNewLine]", "N0"}], " ", "-", " ", 
      RowBox[{
      "Founded", " ", "population", " ", "initial", " ", "size", 
       "\[IndentingNewLine]", "MigPat"}], " ", "-", " ", 
      RowBox[{"Migration", " ", 
       RowBox[{"pattern", ".", " ", "Can"}], " ", "be", " ", "either", " ", 
       "\"\<Poisson\>\"", " ", "or", " ", "\"\<Deterministic\>\"", 
       "\[IndentingNewLine]", "rep"}], " ", "-", " ", 
      RowBox[{
      "Number", " ", "of", " ", "repeats", " ", "for", " ", "the", " ", 
       "simulation"}]}]}], ",", " ", 
    RowBox[{"1000", " ", "used", " ", "in", " ", "this", " ", "study"}]}], 
   "*)"}], "\[IndentingNewLine]", 
  RowBox[{"(", "\[IndentingNewLine]", 
   RowBox[{"(*", 
    RowBox[{
     RowBox[{"Print", "[", 
      RowBox[{
      "\"\<Q = \>\"", ",", "Q", ",", "\"\<; M = \>\"", ",", "M", ",", 
       "\"\<; r = \>\"", ",", "r", ",", "\"\<; K = \>\"", ",", "k", ",", 
       "\"\<; \!\(\*SubscriptBox[\(N\), \(0\)]\) = \>\"", ",", "N0"}], "]"}], 
     ";"}], "*)"}], 
   RowBox[{"(*", 
    RowBox[{
    "Activate", " ", "this", " ", "line", " ", "to", " ", "show", " ", "the", 
     " ", "progress", " ", "of", " ", "the", " ", "simulations"}], "*)"}], 
   "\[IndentingNewLine]", 
   RowBox[{
    RowBox[{"eq1", "=", "False"}], ";", 
    RowBox[{"eq2", "=", "False"}], ";", "\[IndentingNewLine]", 
    RowBox[{"qpreslist", "=", 
     RowBox[{"{", "}"}]}], ";", 
    RowBox[{"meanflist", "=", 
     RowBox[{"{", "}"}]}], ";", "\[IndentingNewLine]", 
    RowBox[{"qstart", "=", 
     RowBox[{"Table", "[", 
      RowBox[{"0", ",", 
       RowBox[{"{", "rep", "}"}]}], "]"}]}], ";", "\[IndentingNewLine]", 
    RowBox[{"Nt", "=", 
     RowBox[{"Round", "[", 
      RowBox[{"RecurrenceTable", "[", 
       RowBox[{
        RowBox[{"{", 
         RowBox[{
          RowBox[{
           RowBox[{"a", "[", 
            RowBox[{"n", "+", "1"}], "]"}], "==", 
           RowBox[{
            RowBox[{"a", "[", "n", "]"}], "+", 
            RowBox[{"r", " ", 
             RowBox[{"a", "[", "n", "]"}], 
             RowBox[{"(", 
              RowBox[{"1", "-", 
               FractionBox[
                RowBox[{"a", "[", "n", "]"}], "k"]}], ")"}]}]}]}], ",", 
          RowBox[{
           RowBox[{"a", "[", "1", "]"}], "\[Equal]", "N0"}]}], "}"}], ",", 
        "a", ",", 
        RowBox[{"{", 
         RowBox[{"n", ",", "1", ",", "10000"}], "}"}]}], "]"}], "]"}]}], ";", 
    RowBox[{"(*", 
     RowBox[{
      RowBox[{"Demographic", " ", 
       RowBox[{"function", ".", " ", "For"}], " ", "scenarios", " ", 
       "required", " ", "more", " ", "than", " ", "10000", " ", "generations",
        " ", "to", " ", "reach", " ", "equilibrium"}], ",", " ", 
      RowBox[{
      "this", " ", "range", " ", "should", " ", "be", " ", "increased"}]}], 
     "*)"}], "\[IndentingNewLine]", 
    RowBox[{"T", "=", "0"}], ";", "\[IndentingNewLine]", 
    RowBox[{"While", "[", 
     RowBox[{
      RowBox[{
       RowBox[{"!", "eq1"}], " ", "||", 
       RowBox[{"!", "eq2"}]}], ",", 
      RowBox[{"(*", 
       RowBox[{
        RowBox[{"While", " ", "equilibrium", " ", 
         RowBox[{"has", "'"}], "nt", " ", "been", " ", "reached"}], ",", " ", 
        RowBox[{
        "run", " ", "repeatedly", " ", "100", " ", "generations", " ", 
         "consequtively", " ", "of", " ", "the", " ", "simulation"}]}], 
       "*)"}], "\[IndentingNewLine]", 
      RowBox[{
       RowBox[{"Ntlist", "=", 
        RowBox[{"Take", "[", 
         RowBox[{"Nt", ",", 
          RowBox[{"{", 
           RowBox[{
            RowBox[{
             RowBox[{"100", "T"}], "+", "1"}], " ", ",", 
            RowBox[{
             RowBox[{"100", "T"}], " ", "+", "100"}]}], "}"}]}], "]"}]}], ";",
        "\[IndentingNewLine]", 
       RowBox[{"mt", "=", 
        RowBox[{"MultiTraj", "[", 
         RowBox[{
         "Q", ",", "M", ",", "m", ",", "qstart", ",", "Ntlist", ",", "MigPat",
           ",", "rep", ",", "100"}], "]"}]}], ";", "\[IndentingNewLine]", 
       RowBox[{"qpres", "=", 
        RowBox[{"qpresence", "[", "mt", "]"}]}], ";", "\[IndentingNewLine]", 
       RowBox[{"meanf", "=", 
        RowBox[{"meanfreq", "[", "mt", "]"}]}], ";", "\[IndentingNewLine]", 
       RowBox[{"If", "[", 
        RowBox[{
         RowBox[{"T", "\[NotEqual]", "0"}], ",", "\[IndentingNewLine]", 
         RowBox[{
          RowBox[{"If", "[", 
           RowBox[{
            RowBox[{"RunningCheckequilibrium", "[", 
             RowBox[{"Join", "[", 
              RowBox[{
               RowBox[{"Last", "[", "qpreslist", "]"}], ",", "qpres"}], "]"}],
              "]"}], ",", 
            RowBox[{
             RowBox[{"If", "[", 
              RowBox[{
               RowBox[{"!", "eq1"}], ",", 
               RowBox[{"eq1time", "=", 
                RowBox[{
                 RowBox[{"100", "T"}], "+", "x", "-", "1"}]}]}], "]"}], ";", 
             RowBox[{"eq1", "=", "True"}]}]}], "]"}], ";", 
          "\[IndentingNewLine]", 
          RowBox[{"If", "[", 
           RowBox[{
            RowBox[{"RunningCheckequilibrium", "[", 
             RowBox[{"Join", "[", 
              RowBox[{
               RowBox[{"Last", "[", "meanflist", "]"}], ",", "meanf"}], "]"}],
              "]"}], ",", 
            RowBox[{
             RowBox[{"If", "[", 
              RowBox[{
               RowBox[{"!", "eq2"}], ",", 
               RowBox[{"eq2time", "=", 
                RowBox[{
                 RowBox[{"100", "T"}], "+", "x", "-", "1"}]}]}], "]"}], ";", 
             RowBox[{"eq2", "=", "True"}]}]}], "]"}], ";"}]}], 
        "\[IndentingNewLine]", "]"}], ";", "\[IndentingNewLine]", 
       RowBox[{"AppendTo", "[", 
        RowBox[{"qpreslist", ",", "qpres"}], "]"}], ";", 
       "\[IndentingNewLine]", 
       RowBox[{"AppendTo", "[", 
        RowBox[{"meanflist", ",", "meanf"}], "]"}], ";", 
       "\[IndentingNewLine]", 
       RowBox[{"qstart", "=", 
        RowBox[{"Last", "[", "mt", "]"}]}], ";", "\[IndentingNewLine]", 
       RowBox[{"T", "=", 
        RowBox[{"T", "+", "1"}]}], ";"}]}], "\[IndentingNewLine]", "]"}], ";",
     "\[IndentingNewLine]", 
    RowBox[{"Ntlist", "=", 
     RowBox[{"Take", "[", 
      RowBox[{"Nt", ",", 
       RowBox[{"{", 
        RowBox[{
         RowBox[{
          RowBox[{"100", "T"}], " ", "+", "1"}], ",", 
         RowBox[{
          RowBox[{"Max", "[", 
           RowBox[{"eq1time", ",", "eq2time"}], "]"}], "+", "200"}]}], 
        "}"}]}], "]"}]}], ";", "\[IndentingNewLine]", 
    RowBox[{"mtl", "=", 
     RowBox[{"MultiTraj", "[", 
      RowBox[{
      "Q", ",", "M", ",", "m", ",", "qstart", ",", "Ntlist", ",", "MigPat", 
       ",", "rep", ",", 
       RowBox[{
        RowBox[{"Max", "[", 
         RowBox[{"eq1time", ",", "eq2time"}], "]"}], "-", 
        RowBox[{"100", "T"}], "+", "200"}]}], "]"}]}], ";", 
    RowBox[{"(*", 
     RowBox[{
     "Complete", " ", "the", " ", "simulation", " ", "so", " ", "the", " ", 
      "equilibrium", " ", "phase", " ", "will", " ", "be", " ", "200", " ", 
      "generations", " ", "long"}], "*)"}], "\[IndentingNewLine]", 
    RowBox[{"qpres", "=", 
     RowBox[{"qpresence", "[", "mtl", "]"}]}], ";", "\[IndentingNewLine]", 
    RowBox[{"meanf", "=", 
     RowBox[{"meanfreq", "[", "mtl", "]"}]}], ";", "\[IndentingNewLine]", 
    RowBox[{"AppendTo", "[", 
     RowBox[{"qpreslist", ",", "qpres"}], "]"}], ";", "\[IndentingNewLine]", 
    RowBox[{"AppendTo", "[", 
     RowBox[{"meanflist", ",", "meanf"}], "]"}], ";", "\[IndentingNewLine]", 
    RowBox[{"PrependTo", "[", 
     RowBox[{"qpreslist", ",", "0"}], "]"}], ";", "\[IndentingNewLine]", 
    RowBox[{"PrependTo", "[", 
     RowBox[{"meanflist", ",", "0"}], "]"}], ";", "\[IndentingNewLine]", 
    RowBox[{"qpreslist", "=", 
     RowBox[{"Flatten", "[", "qpreslist", "]"}]}], ";", "\[IndentingNewLine]", 
    RowBox[{"meanflist", "=", 
     RowBox[{"Flatten", "[", "meanflist", "]"}]}], ";", "\[IndentingNewLine]", 
    RowBox[{"Meanlast200gen", "=", 
     RowBox[{"Flatten", "[", 
      RowBox[{"Take", "[", 
       RowBox[{
        RowBox[{"Join", "[", 
         RowBox[{"mt", ",", "mtl"}], "]"}], ",", 
        RowBox[{"-", "200"}]}], "]"}], "]"}]}], ";", "\[IndentingNewLine]", 
    RowBox[{"SEMmeanf", "=", 
     RowBox[{"StandardError", "[", "Meanlast200gen", "]"}]}], ";", 
    RowBox[{"(*", 
     RowBox[{
      RowBox[{
      "Standard", " ", "Error", " ", "of", " ", "the", " ", "Mean", " ", 
       "using", " ", "200000", " ", "values"}], ",", " ", 
      RowBox[{"200", "generations", "*", "1000", "repeats"}]}], " ", "*)"}], 
    "\[IndentingNewLine]", 
    RowBox[{"SEMqpres", "=", 
     RowBox[{"StandardError", "[", 
      RowBox[{"Take", "[", 
       RowBox[{"qpreslist", ",", 
        RowBox[{"-", "200"}]}], "]"}], "]"}]}], ";", 
    RowBox[{"(*", 
     RowBox[{
      RowBox[{
      "Standard", " ", "Error", " ", "of", " ", "the", " ", "Mean", " ", 
       "using", " ", "200", " ", "values"}], ",", " ", 
      RowBox[{"just", " ", "200", " ", "generations"}]}], "*)"}], 
    "\[IndentingNewLine]", 
    RowBox[{"{", 
     RowBox[{
      RowBox[{"Mean", "[", 
       RowBox[{"Take", "[", 
        RowBox[{"qpreslist", ",", 
         RowBox[{"-", "200"}]}], "]"}], "]"}], ",", 
      RowBox[{"Mean", "[", 
       RowBox[{"Take", "[", 
        RowBox[{"meanflist", ",", 
         RowBox[{"-", "200"}]}], "]"}], "]"}], ",", "SEMmeanf", ",", 
      "SEMqpres"}], "}"}]}], "\[IndentingNewLine]", ")"}]}]}], "Input",
 CellChangeTimes->{{3.6167360973159795`*^9, 3.616736347154269*^9}, {
   3.6167363951800165`*^9, 3.616736441842685*^9}, {3.6167364760686426`*^9, 
   3.6167364803898897`*^9}, 3.616737419216588*^9, {3.616738711219486*^9, 
   3.6167387442993784`*^9}, {3.6167395071720123`*^9, 3.616739548852396*^9}, {
   3.6167396978669195`*^9, 3.6167397177960587`*^9}, {3.61673983791593*^9, 
   3.616739854034851*^9}, 3.616739962259042*^9, {3.616740351326295*^9, 
   3.6167404065324526`*^9}, {3.6167404503259573`*^9, 3.616740577413226*^9}, {
   3.616740614611354*^9, 3.6167406168064795`*^9}, {3.6167407259557223`*^9, 
   3.6167407389834676`*^9}, {3.6167407812938876`*^9, 
   3.6167408620105047`*^9}, {3.6167409075461087`*^9, 
   3.6167409673215275`*^9}, {3.61674103187422*^9, 3.6167410533844504`*^9}, 
   3.6167411336190395`*^9, {3.6167411902212768`*^9, 3.6167412166957912`*^9}, {
   3.6167417270639825`*^9, 3.616741766316228*^9}, {3.6167420290352545`*^9, 
   3.6167421033665056`*^9}, {3.616742680764531*^9, 3.616742740113926*^9}, {
   3.6167427752369347`*^9, 3.616742862657935*^9}, {3.6167429056243925`*^9, 
   3.616742906349434*^9}, {3.616742950475958*^9, 3.616742952850094*^9}, {
   3.6167430670126233`*^9, 3.61674306957777*^9}, {3.6167432107918468`*^9, 
   3.6167433661877356`*^9}, {3.6167435043266363`*^9, 3.616743504518647*^9}, {
   3.6167435518363533`*^9, 3.616743603766324*^9}, {3.616743695104548*^9, 
   3.616743712517544*^9}, {3.616743754429941*^9, 3.6167438553387127`*^9}, {
   3.616743905255568*^9, 3.6167439126269894`*^9}, {3.6167453210775485`*^9, 
   3.6167453446708975`*^9}, 3.616745439385315*^9, {3.6167455017948847`*^9, 
   3.616745504367032*^9}, {3.616745546931466*^9, 3.616745571202855*^9}, {
   3.6167456179475284`*^9, 3.616745628935157*^9}, 3.6167458558991385`*^9, 
   3.616746473933488*^9, 3.6167466835534773`*^9, {3.6167476982945175`*^9, 
   3.616747743158084*^9}, {3.616748205051502*^9, 3.6167483784054174`*^9}, {
   3.6167484617351837`*^9, 3.6167484690656033`*^9}, {3.616748515729272*^9, 
   3.6167485930676956`*^9}, {3.6167503954427853`*^9, 
   3.6167504069104414`*^9}, {3.6167514541793413`*^9, 
   3.6167514897073736`*^9}, {3.616816467613806*^9, 3.6168164916951833`*^9}, 
   3.61681699044171*^9, 3.616819932635994*^9, 3.6168250194694505`*^9, 
   3.616904376650488*^9, 3.6169044108104415`*^9, {3.6169044664726253`*^9, 
   3.616904494236213*^9}, {3.616904552914569*^9, 3.6169046181973033`*^9}, {
   3.616907299738679*^9, 3.6169073043269415`*^9}, {3.616907343875203*^9, 
   3.6169073599061203`*^9}, {3.616907398876349*^9, 3.6169074848382654`*^9}, {
   3.6170138850423784`*^9, 3.6170142321572323`*^9}, 3.6171884903586597`*^9, 
   3.6171886404232426`*^9, {3.6172555445945597`*^9, 3.617255599648709*^9}, {
   3.617851845506676*^9, 3.6178520151053767`*^9}, {3.617852228691593*^9, 
   3.6178524200525384`*^9}, {3.6178525440816326`*^9, 
   3.6178525477368417`*^9}, {3.6178526049171124`*^9, 3.617852705009837*^9}, {
   3.617852740002838*^9, 3.617852755690736*^9}, {3.6178529607524643`*^9, 
   3.6178529894121037`*^9}, {3.6178530251011453`*^9, 3.617853080009286*^9}, {
   3.6178534686805162`*^9, 3.6178534688415256`*^9}, {3.6178607671783447`*^9, 
   3.6178608353212423`*^9}, {3.617862260469756*^9, 3.617862268076191*^9}, {
   3.6178638704458413`*^9, 3.617863875460128*^9}, {3.617863928563165*^9, 
   3.617864011448906*^9}, {3.6178640564884825`*^9, 3.6178641227302713`*^9}, {
   3.6178641868719397`*^9, 3.617864250213563*^9}, {3.6178642916469326`*^9, 
   3.617864349490241*^9}, {3.6178643817680874`*^9, 3.6178644031023073`*^9}, {
   3.6178644879651613`*^9, 3.617864567595716*^9}, {3.617864729857997*^9, 
   3.617864774131529*^9}, {3.6178683774016247`*^9, 3.6178683831069508`*^9}, {
   3.617868522649932*^9, 3.617868577850089*^9}, 3.618026414551832*^9, {
   3.6180278885911427`*^9, 3.61802790742922*^9}, {3.61802814695692*^9, 
   3.6180282093214874`*^9}, 3.618029098124324*^9, {3.618029879012988*^9, 
   3.618030056191122*^9}, {3.619316893307088*^9, 3.619316901517558*^9}, {
   3.619316935932526*^9, 3.6193173115860124`*^9}, {3.6193173449839225`*^9, 
   3.619317437838234*^9}, {3.619325083097891*^9, 3.6193253095378428`*^9}, {
   3.619325453395071*^9, 3.619325455412186*^9}, 3.619329833508599*^9, 
   3.6193374822430816`*^9, {3.619359785193364*^9, 3.6193598061495624`*^9}, {
   3.6193984555771832`*^9, 3.6193984741972485`*^9}},
 Background->GrayLevel[0.85]],

Cell[CellGroupData[{

Cell[TextData[{
 "Code for calculating ",
 Cell[BoxData[
  FormBox[
   RowBox[{
    SubscriptBox["M", "mean"], " ", "and", " ", 
    SubscriptBox["M", "presence"]}], TraditionalForm]],
  FormatType->"TraditionalForm"]
}], "Subtitle",
 CellChangeTimes->{{3.619328557354607*^9, 3.6193285913245497`*^9}}],

Cell[BoxData[{
 RowBox[{
  RowBox[{
   RowBox[{
    RowBox[{"stabilizationM", "[", 
     RowBox[{"Q_", ",", "list_", ",", "MaxM_"}], "]"}], ":=", 
    RowBox[{"(", "\[IndentingNewLine]", 
     RowBox[{
      RowBox[{"found", "=", "False"}], ";", "\[IndentingNewLine]", 
      RowBox[{"M", "=", "0.1"}], ";", "\[IndentingNewLine]", 
      RowBox[{"Mc", "=", "\"\<out of Range\>\""}], ";", "\[IndentingNewLine]", 
      RowBox[{"While", "[", 
       RowBox[{
        RowBox[{
         RowBox[{"M", "<", 
          RowBox[{"MaxM", "-", "0.5"}]}], "&&", 
         RowBox[{"!", "found"}]}], ",", "\[IndentingNewLine]", 
        RowBox[{
         RowBox[{"l1", "=", 
          RowBox[{"Select", "[", 
           RowBox[{"list", ",", 
            RowBox[{
             RowBox[{
              RowBox[{"M", "+", "0.4"}], ">=", 
              RowBox[{
              "#", "\[LeftDoubleBracket]", "1", "\[RightDoubleBracket]"}], 
              "\[GreaterEqual]", "M"}], "&"}]}], "]"}]}], ";", 
         "\[IndentingNewLine]", 
         RowBox[{"l2", "=", 
          RowBox[{"Table", "[", 
           RowBox[{
            RowBox[{"If", "[", 
             RowBox[{
              RowBox[{
               RowBox[{"l1", "\[LeftDoubleBracket]", 
                RowBox[{"i", ",", "2"}], "\[RightDoubleBracket]"}], ">", 
               RowBox[{"0.95", "Q"}]}], ",", "1", ",", "0"}], "]"}], ",", 
            RowBox[{"{", 
             RowBox[{"i", ",", 
              RowBox[{"Length", "[", "l1", "]"}]}], "}"}]}], "]"}]}], ";", 
         "\[IndentingNewLine]", 
         RowBox[{"If", "[", 
          RowBox[{
           RowBox[{
            RowBox[{"Total", "[", "l2", "]"}], "\[Equal]", "5"}], ",", 
           RowBox[{
            RowBox[{"found", "=", "True"}], ";", 
            RowBox[{"Mc", "=", "M"}]}]}], "]"}], ";", "\[IndentingNewLine]", 
         RowBox[{"M", "=", 
          RowBox[{"M", "+", "0.1"}]}], ";"}]}], "\[IndentingNewLine]", "]"}], 
      ";", "\[IndentingNewLine]", "Mc"}], "\[IndentingNewLine]", ")"}]}], 
   ";"}], "\[IndentingNewLine]"}], "\[IndentingNewLine]", 
 RowBox[{
  RowBox[{
   RowBox[{
    RowBox[{"Mmean", "[", 
     RowBox[{"Q_", ",", "list_", ",", "MaxM_"}], "]"}], ":=", 
    RowBox[{"(", "\[IndentingNewLine]", 
     RowBox[{
      RowBox[{"list2", "=", 
       RowBox[{"Table", "[", 
        RowBox[{
         RowBox[{"{", 
          RowBox[{
           RowBox[{"0.1", "i"}], ",", 
           RowBox[{"list", "\[LeftDoubleBracket]", 
            RowBox[{"i", ",", "2"}], "\[RightDoubleBracket]"}]}], "}"}], ",", 
         RowBox[{"{", 
          RowBox[{"i", ",", 
           RowBox[{"Length", "[", "list", "]"}]}], "}"}]}], "]"}]}], ";", 
      "\[IndentingNewLine]", 
      RowBox[{"stabilizationM", "[", 
       RowBox[{"Q", ",", "list2", ",", "MaxM"}], "]"}]}], 
     "\[IndentingNewLine]", ")"}]}], ";"}], 
  "\[IndentingNewLine]"}], "\[IndentingNewLine]", 
 RowBox[{
  RowBox[{
   RowBox[{
    RowBox[{"Mpres", "[", "list_", "]"}], ":=", 
    RowBox[{"(", "\[IndentingNewLine]", 
     RowBox[{
      RowBox[{"list2", "=", 
       RowBox[{"Table", "[", 
        RowBox[{
         RowBox[{"{", 
          RowBox[{
           RowBox[{"0.1", "i"}], ",", 
           RowBox[{"list", "\[LeftDoubleBracket]", 
            RowBox[{"i", ",", "1"}], "\[RightDoubleBracket]"}]}], "}"}], ",", 
         RowBox[{"{", 
          RowBox[{"i", ",", 
           RowBox[{"Length", "[", "list", "]"}]}], "}"}]}], "]"}]}], ";", 
      "\[IndentingNewLine]", 
      RowBox[{"posa", "=", 
       RowBox[{"Min", "[", 
        RowBox[{"Flatten", "[", 
         RowBox[{"Position", "[", 
          RowBox[{
           RowBox[{"Table", "[", 
            RowBox[{
             RowBox[{"list2", "\[LeftDoubleBracket]", 
              RowBox[{"i", ",", "2"}], "\[RightDoubleBracket]"}], ",", 
             RowBox[{"{", 
              RowBox[{"i", ",", 
               RowBox[{"Length", "[", "list", "]"}]}], "}"}]}], "]"}], ",", 
           RowBox[{"x_", "/;", 
            RowBox[{"x", ">", "0.95"}]}]}], "]"}], "]"}], "]"}]}], ";", 
      "\[IndentingNewLine]", 
      RowBox[{"If", "[", 
       RowBox[{
        RowBox[{"!", 
         RowBox[{"NumberQ", "[", "posa", "]"}]}], ",", "\"\<Out of range\>\"",
         ",", 
        RowBox[{
         RowBox[{"presa", "=", 
          RowBox[{"list", "\[LeftDoubleBracket]", 
           RowBox[{"posa", ",", "1"}], "\[RightDoubleBracket]"}]}], ";", 
         RowBox[{"presb", "=", 
          RowBox[{"list", "\[LeftDoubleBracket]", 
           RowBox[{
            RowBox[{"posa", "-", "1"}], ",", "1"}], 
           "\[RightDoubleBracket]"}]}]}]}], "]"}], ";", "\[IndentingNewLine]", 
      RowBox[{"deltax", "=", 
       RowBox[{"0.1", " ", 
        FractionBox[
         RowBox[{"0.95", "-", "presb"}], 
         RowBox[{"presa", "-", "presb"}]]}]}], ";", "\[IndentingNewLine]", 
      RowBox[{"Mp", "=", 
       RowBox[{
        RowBox[{"0.1", 
         RowBox[{"(", 
          RowBox[{"posa", "-", "1"}], ")"}]}], "+", "deltax"}]}], ";", 
      "\[IndentingNewLine]", 
      RowBox[{"Round", "[", 
       RowBox[{"Mp", ",", "0.1"}], "]"}]}], "\[IndentingNewLine]", ")"}]}], 
   ";"}], "\[IndentingNewLine]"}], "\[IndentingNewLine]", 
 RowBox[{
  RowBox[{"ShowResults1", "[", 
   RowBox[{"Q_", ",", "MaxM_", ",", "results_"}], "]"}], ":=", 
  RowBox[{"(", "\[IndentingNewLine]", 
   RowBox[{
    RowBox[{"Mm", "=", 
     RowBox[{"Mmean", "[", 
      RowBox[{"Q", ",", "results", ",", "MaxM"}], "]"}]}], ";", 
    "\[IndentingNewLine]", 
    RowBox[{"Mp", "=", 
     RowBox[{"Mpres", "[", "results", "]"}]}], ";", "\[IndentingNewLine]", 
    RowBox[{"p1", "=", 
     RowBox[{"Table", "[", 
      RowBox[{
       RowBox[{"{", 
        RowBox[{
         RowBox[{"0.1", "i"}], ",", 
         RowBox[{"results", "\[LeftDoubleBracket]", 
          RowBox[{"i", ",", "1"}], "\[RightDoubleBracket]"}]}], "}"}], ",", 
       RowBox[{"{", 
        RowBox[{"i", ",", 
         RowBox[{"Length", "[", "results", "]"}]}], "}"}]}], "]"}]}], ";", 
    "\[IndentingNewLine]", 
    RowBox[{"p2", "=", 
     RowBox[{"Table", "[", 
      RowBox[{
       RowBox[{"{", 
        RowBox[{
         RowBox[{"0.1", "i"}], ",", 
         RowBox[{"results", "\[LeftDoubleBracket]", 
          RowBox[{"i", ",", "2"}], "\[RightDoubleBracket]"}]}], "}"}], ",", 
       RowBox[{"{", 
        RowBox[{"i", ",", 
         RowBox[{"Length", "[", "results", "]"}]}], "}"}]}], "]"}]}], ";", 
    "\[IndentingNewLine]", 
    RowBox[{"m1", "=", 
     RowBox[{"If", "[", 
      RowBox[{
       RowBox[{"NumberQ", "[", "Mp", "]"}], ",", 
       RowBox[{"ListPlot", "[", 
        RowBox[{
         RowBox[{"{", 
          RowBox[{
           RowBox[{"{", 
            RowBox[{"Mp", ",", "0"}], "}"}], ",", 
           RowBox[{"{", 
            RowBox[{"Mp", ",", "0.95"}], "}"}]}], "}"}], ",", 
         RowBox[{"Joined", "\[Rule]", "True"}], ",", 
         RowBox[{"PlotStyle", "\[Rule]", 
          RowBox[{"{", 
           RowBox[{"Red", ",", "Dashed", ",", "Thick"}], "}"}]}]}], "]"}], 
       ",", 
       RowBox[{"ListPlot", "[", 
        RowBox[{
         RowBox[{"{", 
          RowBox[{"{", 
           RowBox[{"0", ",", "0"}], "}"}], "}"}], ",", 
         RowBox[{"PlotStyle", "\[Rule]", "White"}]}], "]"}]}], "]"}]}], ";", 
    "\[IndentingNewLine]", 
    RowBox[{"m2", "=", 
     RowBox[{"If", "[", 
      RowBox[{
       RowBox[{"NumberQ", "[", "Mm", "]"}], ",", 
       RowBox[{"ListPlot", "[", 
        RowBox[{
         RowBox[{"{", 
          RowBox[{
           RowBox[{"{", 
            RowBox[{"Mm", ",", "0"}], "}"}], ",", 
           RowBox[{"{", 
            RowBox[{"Mm", ",", "Q"}], "}"}]}], "}"}], ",", 
         RowBox[{"Joined", "\[Rule]", "True"}], ",", 
         RowBox[{"PlotStyle", "\[Rule]", 
          RowBox[{"{", 
           RowBox[{"Red", ",", "Dashed", ",", "Thick"}], "}"}]}]}], "]"}], 
       ",", 
       RowBox[{"ListPlot", "[", 
        RowBox[{
         RowBox[{"{", 
          RowBox[{"{", 
           RowBox[{"0", ",", "0"}], "}"}], "}"}], ",", 
         RowBox[{"PlotStyle", "\[Rule]", "White"}]}], "]"}]}], "]"}]}], ";", 
    "\[IndentingNewLine]", 
    RowBox[{"g1", "=", 
     RowBox[{"Show", "[", 
      RowBox[{
       RowBox[{"ListPlot", "[", 
        RowBox[{"p1", ",", 
         RowBox[{"PlotRange", "\[Rule]", 
          RowBox[{"{", 
           RowBox[{"0", ",", "1"}], "}"}]}], ",", 
         RowBox[{"PlotStyle", "\[Rule]", "Black"}], ",", 
         RowBox[{"ImageSize", "\[Rule]", "400"}], ",", 
         RowBox[{"AxesLabel", "\[Rule]", 
          RowBox[{"{", 
           RowBox[{
           "\"\<M\>\"", ",", 
            "\"\<\!\(\*SubscriptBox[\(p\), \(presence\)]\)\>\""}], "}"}]}]}], 
        "]"}], ",", 
       RowBox[{"Plot", "[", 
        RowBox[{"0.95", ",", 
         RowBox[{"{", 
          RowBox[{"x", ",", "0", ",", "MaxM"}], "}"}], ",", 
         RowBox[{"PlotStyle", "\[Rule]", 
          RowBox[{"{", 
           RowBox[{"Dashed", ",", "Black"}], "}"}]}]}], "]"}], ",", "m1"}], 
      "]"}]}], ";", "\[IndentingNewLine]", 
    RowBox[{"g2", "=", 
     RowBox[{"Show", "[", 
      RowBox[{
       RowBox[{"ListPlot", "[", 
        RowBox[{"p2", ",", 
         RowBox[{"PlotRange", "\[Rule]", 
          RowBox[{"{", 
           RowBox[{"0", ",", 
            RowBox[{"1.2", "Q"}]}], "}"}]}], ",", 
         RowBox[{"PlotStyle", "\[Rule]", "Black"}], ",", 
         RowBox[{"ImageSize", "\[Rule]", "400"}], ",", 
         RowBox[{"AxesLabel", "\[Rule]", 
          RowBox[{"{", 
           RowBox[{
           "\"\<M\>\"", ",", 
            "\"\<\!\(\*SubscriptBox[\(q\), \(equilibrium\)]\)\>\""}], 
           "}"}]}]}], "]"}], ",", 
       RowBox[{"Plot", "[", 
        RowBox[{"Q", ",", 
         RowBox[{"{", 
          RowBox[{"x", ",", "0", ",", "MaxM"}], "}"}], ",", 
         RowBox[{"PlotStyle", "\[Rule]", 
          RowBox[{"{", 
           RowBox[{"Dashed", ",", "Black"}], "}"}]}]}], "]"}], ",", "m2"}], 
      "]"}]}], ";", "\[IndentingNewLine]", 
    RowBox[{"Print", "[", 
     RowBox[{"Grid", "[", 
      RowBox[{"{", 
       RowBox[{
        RowBox[{"{", 
         RowBox[{
          RowBox[{"Style", "[", 
           RowBox[{
           "\"\<\!\(\*SubscriptBox[\(q\), \(equilibrium\)]\)\>\"", ",", 
            "\"\<Subtitle\>\"", ",", 
            RowBox[{"Darker", "[", "Red", "]"}]}], "]"}], ",", 
          RowBox[{"Style", "[", 
           RowBox[{
           "\"\<\!\(\*SubscriptBox[\(p\), \(presence\)]\)\>\"", ",", 
            "\"\<Subtitle\>\"", ",", 
            RowBox[{"Darker", "[", "Red", "]"}]}], "]"}]}], "}"}], ",", 
        RowBox[{"{", 
         RowBox[{"g2", ",", "g1"}], "}"}]}], "}"}], "]"}], "]"}], ";", 
    "\[IndentingNewLine]", 
    RowBox[{"Print", "[", 
     RowBox[{
     "\"\<\!\(\*SubscriptBox[\(M\), \(mean\)]\) = \>\"", ",", "Mm", ",", 
      "\"\<   \!\(\*SubscriptBox[\(M\), \(presence\)]\) = \>\"", ",", "Mp"}], 
     "]"}]}], "\[IndentingNewLine]", ")"}]}]}], "Input",
 CellChangeTimes->{{3.6182987839053416`*^9, 3.6182988576365585`*^9}, {
   3.618298890365431*^9, 3.6182988905404406`*^9}, {3.618299023964072*^9, 
   3.6182990878537264`*^9}, 3.6182991459180474`*^9, {3.618299500749343*^9, 
   3.6182997326326056`*^9}, {3.6182997973433065`*^9, 3.618299811314106*^9}, {
   3.6182998483712254`*^9, 3.6182998989141164`*^9}, 3.618299929522867*^9, {
   3.618300002239026*^9, 3.6183000380370736`*^9}, {3.6183000940482774`*^9, 
   3.6183001616851463`*^9}, {3.618300223189664*^9, 3.61830022626184*^9}, 
   3.6183002578776484`*^9, {3.6183003702130733`*^9, 3.61830039009421*^9}, {
   3.618300667447074*^9, 3.618300770823987*^9}, {3.6183009987440233`*^9, 
   3.618301142439242*^9}, {3.618301218390586*^9, 3.618301232678403*^9}, {
   3.6183061003842387`*^9, 3.618306204112172*^9}, {3.618364456761033*^9, 
   3.6183646150420856`*^9}, {3.6183648940800457`*^9, 3.618364984696229*^9}, {
   3.618365263297164*^9, 3.618365295279993*^9}, {3.6183655951361437`*^9, 
   3.618365607808869*^9}, {3.6183657004071655`*^9, 3.6183657121778383`*^9}, {
   3.618365759879567*^9, 3.6183657638897963`*^9}, {3.6183657979557447`*^9, 
   3.618365822964175*^9}, {3.618365870171875*^9, 3.6183659311623635`*^9}, {
   3.6183659923188615`*^9, 3.6183660275698776`*^9}, {3.6183661114086733`*^9, 
   3.6183661482007775`*^9}, {3.618366675279925*^9, 3.618366681376273*^9}, {
   3.618370766177911*^9, 3.6183707958236065`*^9}, 3.618706769245187*^9, {
   3.6187090197349076`*^9, 3.6187090786522775`*^9}, {3.6187091115241575`*^9, 
   3.6187091292751727`*^9}, {3.618709296844757*^9, 3.618709331891762*^9}, {
   3.6187093794414816`*^9, 3.6187094361397247`*^9}, {3.6187095101829596`*^9, 
   3.6187096239604673`*^9}, {3.6187096744363546`*^9, 
   3.6187096773435206`*^9}, {3.6187097825015354`*^9, 3.618709788285866*^9}, {
   3.6187098675614004`*^9, 3.6187099051165485`*^9}, {3.6187099556844406`*^9, 
   3.6187100131517277`*^9}, {3.618712490816442*^9, 3.6187125160178833`*^9}, {
   3.618712616350622*^9, 3.6187127277009907`*^9}, {3.618712801599218*^9, 
   3.6187128035753307`*^9}, {3.6187128935424767`*^9, 
   3.6187129098674107`*^9}, {3.6187131153741646`*^9, 
   3.6187131167492433`*^9}, {3.618713378642223*^9, 3.6187133852135983`*^9}, {
   3.6187134238108063`*^9, 3.618713425697914*^9}, {3.6187134849473033`*^9, 
   3.6187134986140847`*^9}, {3.6187135486959496`*^9, 3.618713555092315*^9}, {
   3.6187136039401093`*^9, 3.6187136361919537`*^9}, 3.6187137221778717`*^9, {
   3.618713786784567*^9, 3.6187138013884025`*^9}, {3.6187138639809823`*^9, 
   3.618713902208169*^9}, 3.618714061247266*^9, 3.6187158316115246`*^9, {
   3.6190866928372107`*^9, 3.6190867017807217`*^9}, {3.6193276210970564`*^9, 
   3.61932766591962*^9}, {3.6193277065919466`*^9, 3.619327824121669*^9}, {
   3.6193278663670845`*^9, 3.619327900561041*^9}, {3.619328291511402*^9, 
   3.619328292375451*^9}, {3.6193283791914167`*^9, 3.619328381555552*^9}, {
   3.6193285466099925`*^9, 3.619328546897009*^9}, {3.6193374413467426`*^9, 
   3.6193374415227523`*^9}, {3.6193420788679934`*^9, 
   3.6193420969340267`*^9}, {3.619359620278931*^9, 3.619359662143326*^9}, {
   3.6194010597471333`*^9, 3.6194011085799265`*^9}, {3.6194857885633445`*^9, 
   3.619485789957424*^9}, {3.619485849539832*^9, 3.61948585230599*^9}, {
   3.619486740853812*^9, 3.6194867425589094`*^9}},
 Background->RGBColor[0.88, 1, 0.88]]
}, Open  ]],

Cell[CellGroupData[{

Cell[TextData[{
 "Code for calculating ",
 Cell[BoxData[
  FormBox[
   RowBox[{
    SubscriptBox["Q", "c"], " ", "and", " ", "proportion", " ", "of", " ", 
    "allelic", " ", "richness", " ", "recovered"}], TraditionalForm]],
  FormatType->"TraditionalForm"]
}], "Subtitle",
 CellChangeTimes->{{3.619328557354607*^9, 3.6193285913245497`*^9}, {
  3.6193287163657017`*^9, 3.6193287279473643`*^9}}],

Cell[BoxData[
 RowBox[{"\[IndentingNewLine]", 
  RowBox[{
   RowBox[{
    RowBox[{"Qc", "[", "list_", "]"}], ":=", 
    RowBox[{"(", "\[IndentingNewLine]", 
     RowBox[{
      RowBox[{"list1", "=", 
       RowBox[{"Table", "[", 
        RowBox[{
         RowBox[{"list", "\[LeftDoubleBracket]", 
          RowBox[{"i", ",", "1"}], "\[RightDoubleBracket]"}], ",", 
         RowBox[{"{", 
          RowBox[{"i", ",", 
           RowBox[{"Length", "[", "list", "]"}]}], "}"}]}], "]"}]}], ";", 
      "\[IndentingNewLine]", 
      RowBox[{"0.01", "*", 
       RowBox[{"Min", "[", 
        RowBox[{"Flatten", "[", 
         RowBox[{"Position", "[", 
          RowBox[{"list1", ",", 
           RowBox[{"x_", "/;", 
            RowBox[{"x", ">", "0.95"}]}]}], "]"}], "]"}], "]"}]}]}], 
     "\[IndentingNewLine]", ")"}]}], "\n", 
   RowBox[{
    RowBox[{"fu", "[", 
     RowBox[{"x1_", ",", "x2_", ",", "theta_"}], "]"}], ":=", 
    RowBox[{"N", "[", 
     RowBox[{"theta", "*", 
      RowBox[{"Integrate", "[", 
       RowBox[{
        FractionBox[
         SuperscriptBox[
          RowBox[{"(", 
           RowBox[{"1", "-", "xx"}], ")"}], 
          RowBox[{"theta", "-", "1"}]], "xx"], ",", 
        RowBox[{"{", 
         RowBox[{"xx", ",", "x1", ",", "x2"}], "}"}]}], "]"}]}], "]"}]}], " ", 
   RowBox[{"(*", 
    RowBox[{"Ewens", " ", "1972"}], "*)"}], "\[IndentingNewLine]", 
   RowBox[{
    RowBox[{"Numberallelesrecovered", "[", 
     RowBox[{"Qct_", ",", "theta_"}], "]"}], ":=", 
    RowBox[{"SetPrecision", "[", 
     RowBox[{
      RowBox[{"fu", "[", 
       RowBox[{"Qct", ",", "1", ",", "theta"}], "]"}], ",", "3"}], "]"}]}], 
   "\[IndentingNewLine]", 
   RowBox[{
    RowBox[{"Proprecovered", "[", 
     RowBox[{"Qct_", ",", "theta_", ",", "Ne_"}], "]"}], ":=", 
    RowBox[{"If", "[", 
     RowBox[{
      RowBox[{"Qct", "\[NotEqual]", "0."}], ",", 
      RowBox[{"SetPrecision", "[", 
       RowBox[{
        FractionBox[
         RowBox[{"fu", "[", 
          RowBox[{"Qct", ",", "1", ",", "theta"}], "]"}], 
         RowBox[{"fu", "[", 
          RowBox[{
           FractionBox["1", 
            RowBox[{"2", "Ne"}]], ",", "1", ",", "theta"}], "]"}]], ",", 
        "3"}], "]"}], ",", "1"}], "]"}]}], "\[IndentingNewLine]", 
   RowBox[{
    RowBox[{"ShowResults2", "[", 
     RowBox[{"MaxQ_", ",", "theta_", ",", "Ne_", ",", "results_"}], "]"}], ":=", 
    RowBox[{"(", "\[IndentingNewLine]", 
     RowBox[{
      RowBox[{"p1", "=", 
       RowBox[{"Table", "[", 
        RowBox[{
         RowBox[{"{", 
          RowBox[{
           RowBox[{"0.01", "i"}], ",", 
           RowBox[{"results", "\[LeftDoubleBracket]", 
            RowBox[{"i", ",", "1"}], "\[RightDoubleBracket]"}]}], "}"}], ",", 
         RowBox[{"{", 
          RowBox[{"i", ",", 
           RowBox[{"Length", "[", "results", "]"}]}], "}"}]}], "]"}]}], ";", 
      "\[IndentingNewLine]", 
      RowBox[{"Qcutoff", "=", 
       RowBox[{"Qc", "[", "results", "]"}]}], ";", "\[IndentingNewLine]", 
      RowBox[{"g1", "=", 
       RowBox[{"Show", "[", 
        RowBox[{
         RowBox[{"ListPlot", "[", 
          RowBox[{"p1", ",", 
           RowBox[{"PlotRange", "\[Rule]", 
            RowBox[{"{", 
             RowBox[{"0", ",", "1"}], "}"}]}], ",", 
           RowBox[{"PlotStyle", "\[Rule]", "Black"}], ",", 
           RowBox[{"ImageSize", "\[Rule]", "400"}], ",", 
           RowBox[{"AxesLabel", "\[Rule]", 
            RowBox[{"{", 
             RowBox[{
             "\"\<Q\>\"", ",", 
              "\"\<\!\(\*SubscriptBox[\(p\), \(presence\)]\)\>\""}], 
             "}"}]}]}], "]"}], ",", 
         RowBox[{"Plot", "[", 
          RowBox[{"0.95", ",", 
           RowBox[{"{", 
            RowBox[{"x", ",", "0", ",", "MaxQ"}], "}"}], ",", 
           RowBox[{"PlotStyle", "\[Rule]", 
            RowBox[{"{", 
             RowBox[{"Dashed", ",", "Black"}], "}"}]}]}], "]"}], ",", 
         RowBox[{"ListPlot", "[", 
          RowBox[{
           RowBox[{"{", 
            RowBox[{
             RowBox[{"{", 
              RowBox[{"Qcutoff", ",", "0"}], "}"}], ",", 
             RowBox[{"{", 
              RowBox[{"Qcutoff", ",", "0.95"}], "}"}]}], "}"}], ",", 
           RowBox[{"Joined", "\[Rule]", "True"}], ",", 
           RowBox[{"PlotStyle", "\[Rule]", 
            RowBox[{"{", 
             RowBox[{"Red", ",", "Dashed", ",", "Thick"}], "}"}]}]}], "]"}]}],
         "]"}]}], ";", "\[IndentingNewLine]", 
      RowBox[{"proprec", "=", 
       RowBox[{"Proprecovered", "[", 
        RowBox[{"Qcutoff", ",", "theta", ",", "Ne"}], "]"}]}], ";", 
      "\[IndentingNewLine]", 
      RowBox[{"Print", "[", "g1", "]"}], ";", "\[IndentingNewLine]", 
      RowBox[{"Print", "[", 
       RowBox[{
       "\"\<\!\(\*SubscriptBox[\(Q\), \(c\)]\) = \>\"", ",", "Qcutoff"}], 
       "]"}], ";", "\[IndentingNewLine]", 
      RowBox[{"Print", "[", 
       RowBox[{
       "\"\<Proportion of allelic richness recovered = \>\"", ",", 
        "proprec"}], "]"}]}], "\[IndentingNewLine]", ")"}]}]}]}]], "Input",
 CellChangeTimes->{{3.618641291341776*^9, 3.6186414249264164`*^9}, {
   3.6186414649267044`*^9, 3.618641563934367*^9}, {3.6186415993273916`*^9, 
   3.618641603038604*^9}, 3.618641636431514*^9, {3.6186417345111237`*^9, 
   3.618641792111418*^9}, 3.6186419242909784`*^9, {3.6186423477952013`*^9, 
   3.618642365901237*^9}, {3.6187374840339727`*^9, 3.6187374918824215`*^9}, {
   3.6193287339657087`*^9, 3.6193288523214784`*^9}, {3.6193291562898645`*^9, 
   3.6193291796592007`*^9}, {3.61932936742494*^9, 3.6193293962405887`*^9}, 
   3.619330779183688*^9, 3.6193311944494405`*^9, {3.6193422179199467`*^9, 
   3.6193422442494526`*^9}},
 Background->RGBColor[0.94, 0.88, 0.94]],

Cell[" ", "Text",
 Editable->False,
 Selectable->False,
 CellFrame->{{0, 0}, {0, 3}},
 ShowCellBracket->False,
 CellMargins->{{0, 0}, {1, 1}},
 CellElementSpacings->{"CellMinHeight"->1},
 CellFrameMargins->0,
 CellFrameColor->RGBColor[0, 0, 1],
 CellSize->{Inherited, 5}]
}, Open  ]],

Cell[CellGroupData[{

Cell[TextData[{
 "Obtaining ",
 Cell[BoxData[
  FormBox[
   RowBox[{
    SubscriptBox["M", "mean"], " ", "and", " ", 
    SubscriptBox["M", "presence"]}], TraditionalForm]],
  FormatType->"TraditionalForm"]
}], "Subtitle",
 CellChangeTimes->{{3.619325385738201*^9, 3.619325438332209*^9}}],

Cell[TextData[{
 StyleBox["Scenario parameters should be adjusted below", "Subsubsection"],
 "\nQ - Source population allele frequency\nm - Migration rate from founded \
population to source population\nr = Founded population growth rate\nKK - \
Founded population carriying capacity\n",
 Cell[BoxData[
  FormBox["Nzero", TraditionalForm]]],
 " - Founded population initial size ",
 Cell[BoxData[
  FormBox[
   RowBox[{"(", 
    SubscriptBox["N", "0"]}], TraditionalForm]],
  FormatType->"TraditionalForm"],
 ")\nMigPat - Migration pattern. Can be either \[OpenCurlyDoubleQuote]Poisson\
\[CloseCurlyDoubleQuote] or \[OpenCurlyDoubleQuote]Deterministic\
\[CloseCurlyDoubleQuote]\nrep - Number of repeats for the simulation, 1000 \
used in this study\nMaxM - maximal M value to test. Should be set higher than \
expected ",
 Cell[BoxData[
  FormBox[
   SubscriptBox["M", "mean"], TraditionalForm]]],
 "\n\nRed dashed lines indicate ",
 Cell[BoxData[
  FormBox[
   SubscriptBox["M", "mean"], TraditionalForm]]],
 " and ",
 Cell[BoxData[
  FormBox[
   SubscriptBox["M", "presence"], TraditionalForm]]]
}], "Text",
 CellChangeTimes->{{3.6193256775138893`*^9, 3.619325785835085*^9}, {
  3.6193258338178296`*^9, 3.619325884233713*^9}, {3.6193289824739227`*^9, 
  3.6193289829239483`*^9}, {3.619329042154336*^9, 3.619329077641366*^9}, {
  3.619329111738316*^9, 3.6193291154175262`*^9}, {3.6193373339305983`*^9, 
  3.619337381793336*^9}, {3.6193985352347393`*^9, 3.6193985442042522`*^9}, {
  3.619398748055912*^9, 3.619398750204035*^9}},
 Background->RGBColor[1, 0.9, 0.8]],

Cell[CellGroupData[{

Cell[BoxData[{
 RowBox[{
  RowBox[{"Q", "=", "0.04"}], ";"}], "\[IndentingNewLine]", 
 RowBox[{
  RowBox[{"m", "=", "0.05"}], ";"}], "\[IndentingNewLine]", 
 RowBox[{
  RowBox[{"r", "=", "0.05"}], ";"}], "\[IndentingNewLine]", 
 RowBox[{
  RowBox[{"KK", "=", "400"}], ";"}], "\[IndentingNewLine]", 
 RowBox[{
  RowBox[{"Nzero", "=", "10"}], ";"}], "\[IndentingNewLine]", 
 RowBox[{
  RowBox[{"MigPat", "=", "\"\<Poisson\>\""}], ";"}], "\[IndentingNewLine]", 
 RowBox[{
  RowBox[{"rep", "=", "1000"}], ";"}], "\[IndentingNewLine]", 
 RowBox[{
  RowBox[{
   RowBox[{"MaxM", "=", "30"}], ";"}], 
  "\[IndentingNewLine]"}], "\[IndentingNewLine]", 
 RowBox[{
  RowBox[{"results", "=", 
   RowBox[{"ParallelTable", "[", 
    RowBox[{
     RowBox[{"RunSim", "[", 
      RowBox[{
      "Q", ",", "M", ",", "m", ",", "r", ",", "KK", ",", "Nzero", ",", 
       "MigPat", ",", "rep"}], "]"}], ",", 
     RowBox[{"{", 
      RowBox[{"M", ",", "0.1", ",", "MaxM", ",", "0.1"}], "}"}]}], "]"}]}], 
  ";"}], "\[IndentingNewLine]", 
 RowBox[{"ShowResults1", "[", 
  RowBox[{"Q", ",", "MaxM", ",", "results"}], "]"}]}], "Input",
 CellChangeTimes->{{3.619325533355644*^9, 3.6193256568117056`*^9}, {
   3.6193257657719374`*^9, 3.6193258274014626`*^9}, {3.6193259031307945`*^9, 
   3.619325903546818*^9}, {3.6193279090205245`*^9, 3.6193279267475386`*^9}, {
   3.619328034171683*^9, 3.6193280405070453`*^9}, {3.6193281309242167`*^9, 
   3.6193281588448133`*^9}, {3.619328191404676*^9, 3.619328270009172*^9}, {
   3.619328323163212*^9, 3.619328342556321*^9}, {3.619328406155959*^9, 
   3.619328520940524*^9}, {3.6193294310045767`*^9, 3.6193294362058744`*^9}, {
   3.6193294727799664`*^9, 3.6193294730669827`*^9}, {3.6193306344274087`*^9, 
   3.619330634695424*^9}, {3.6193308861658077`*^9, 3.6193308864498234`*^9}, {
   3.6193314623907657`*^9, 3.6193315035241184`*^9}, {3.6193376204689875`*^9, 
   3.619337651203746*^9}, {3.619342016023399*^9, 3.619342115790105*^9}, 
   3.6193422742521687`*^9, {3.619398572222855*^9, 3.61939857791018*^9}}],

Cell[CellGroupData[{

Cell[BoxData[
 TagBox[GridBox[{
    {
     StyleBox["\<\"\\!\\(\\*SubscriptBox[\\(q\\), \\(equilibrium\\)]\\)\"\>", 
      "Subtitle",
      StripOnInput->False,
      LineColor->RGBColor[
        Rational[2, 3], 0, 0],
      FrontFaceColor->RGBColor[
        Rational[2, 3], 0, 0],
      BackFaceColor->RGBColor[
        Rational[2, 3], 0, 0],
      GraphicsColor->RGBColor[
        Rational[2, 3], 0, 0],
      FontColor->RGBColor[
        Rational[2, 3], 0, 0]], 
     StyleBox["\<\"\\!\\(\\*SubscriptBox[\\(p\\), \\(presence\\)]\\)\"\>", 
      "Subtitle",
      StripOnInput->False,
      LineColor->RGBColor[
        Rational[2, 3], 0, 0],
      FrontFaceColor->RGBColor[
        Rational[2, 3], 0, 0],
      BackFaceColor->RGBColor[
        Rational[2, 3], 0, 0],
      GraphicsColor->RGBColor[
        Rational[2, 3], 0, 0],
      FontColor->RGBColor[
        Rational[2, 3], 0, 0]]},
    {
     GraphicsBox[{{{}, 
        {GrayLevel[0], PointBox[CompressedData["
1:eJw913lcTfkfx/FbRIuipLpJ+765W91b9zb3zRSNwpSksoVKhFRKSLSJNjRE
m6TF0jZqUGgwtiIjwxijJiVFKqESQ/VjfvfT+cfD457zOs/v93zPkt7qYHd/
aQaDYSnFYHz7Nyvz21YjFpxTGpa1iRT////1Ym6LQl+qS6qYx/22PRRXi1aG
lLw5Kvn9b/HwjG4nYXqemPHf1iq2jArXiJTPlezfLt63+KlHMLNYvDbg29Yp
/lXe5d1QU77k+C6xCu9B9EDbCfG9hm9bj7gvTDDLvahA0nsr/neoT++TY4Fk
/3fi3E/jIpUaCyT9fvE5cWlKHb9AcvyA+G7+C+ND4gLJ+T6IO+p7OT7S1Pso
Ht+XGZcoXyjpfRJvGGxknn5bJOl9Fss5/fxMfVGRpPdF3Nq0fP3H8kJJb0Ts
kLlZOXxxsaTHwPcue5fYBhdK9mfAzynt1+655JVC/cTIG83yRZLjpXHASMd/
8vRCyfnG4Zob91DgQKGkNx6GBi981G2KJb3x0PkS07bDl7wyqMx4dHIwhjwT
cDv3wh21+TQfE9FQNRwExSJJTxaf9yc0BDmSTxYNbYYloa+LJD05VCQcN0tL
p/mSh+zcCcLsQvIp4Iit9K2c8eSbhMhhx6pX2TTfk9Dycvn7e87kU4T/kuIj
uX+STwnHnE0U5PPJNxnP/ok5uWeEelNQ+6TK+sF+2n8KqlIbb9Z/pP4ULAjx
Srw+pVD83+FcZUwK67ngPpXOp4xhaY8uTwMarwruT+wpC5ajngqw7F9pNRGN
XwUvAxIj1rjR+KbikrhXcG0lzcdUZP3xPHlWLflU4WqrFlX9nOZHFZGj2ucf
Mml9qGIlgzOnWYp60xA2+MjuvQb5pmF0To7lzSZaf2pYP23msMct8qnh6o/z
jrtcIJ8aPstzdrlfpJ464m7xGvykyKcOM+b96cFHyKeBlbt25jxxo54GnNu9
FT1XUE8DPhsnFDiwaX0zYbqswynJmHxMnL+2Q/llOvU0ca9t0rq3P1BPE1eX
6+1r2Us9TcyuLv20VEy+6aiolutpdqfedOQW+miHL6DroQUD3+MvXU5RTwut
xqfXaz2hnhbe/WJX01JNvRmQ0vOYHlFJvRl4OWX/kl3pNH/a8A26oTHnFfW0
caRuZeX4sftVGxMuF0QaCmi8Omg2uqrryaf504GS0oXFzGjq6SJN8ZZbmm2R
ZH3por8rpOSOLfV1kfUpIOnFCfLool0Jq24Ykl8XmleeyxfK0vzpwSilvXh2
Hq1XPVR8V/YmqZ96esgNP8vKZ1BPD6dK244OpVBPD1crb47r+Ew+fXCUIwOm
/0g9fagOfH9EpEg9fbCDTwkv7qSePqRadeVjIqmnj/ofVhkaJJPPAIZGC/JC
Imi+DTAru5Y9fx31DOB45az08CbqGUBUXplV6k09A9jmaOucSKGeIcq6iods
YqlniHEHZGq7B6hniOYXlzq1LlDPEPPDPv7JLqaeIUoCjYtebaGeEVT2uDRa
M6hnhPGOvsYZHdQzwhP5xjcZqtQzwvtNuR05U+j6G6Gh3UIjei/1jKHruabG
t5Z6xpC5pxyvMUD3szEy4kaKDx6nnjEOxmZsrPYinzHYZ/m9059SzwQpxaMX
YmZSzwSMV5pc70zymWCyx0CZgjf1TODTZfKwnkU9E9TLdsWuzaSeKYJYZjUV
c6lnihy3MKWw+dQzRWRn12Hjv6hnil3Rpe5uY/e3KUK3+YXabqCeGTSaE6N6
B6lnBpu7qdEJs6lnhpaHTMfxY/e/GVZxlHo7F1HPDPfytKapyNH9a44u8fvL
a4KoZw4988TZAxHUM0eL1eNjFWuoZ474nmmhI77UM0edyZbWGHvyWaBiU0lq
2gHqWSAl3fPfJjH1vv7OtxIc5FLPAuOeys3FZepZoKz7tl5EIPUsMXlt5qFl
0dSzhIE/52VFPPUssaRhocKWbdSzxPy8Pqa0JvUskZm39fh7EfWsEN3CyXZf
Rz0rrPilSuQcSj0rOK8O7XMvpJ4VKk5u74rwpJ4VhvhGLYUrqGeNCsPHH/Ki
qGeNB3fOhPDPUM8ao60Wm88nUs8az101S9oiqGeNJ8K6q+XbqTcTa1QnWwp9
qTcTDXduL79bR72ZUE8py5dtpd5MODkZcPbVUG8mGlOjyjM3U4+FP2qWqvkd
kuzPZIETsS0Lq+h5w8IN7/jwIVfJ8a4sLBl+7G/kS+djwWB1rHcOvT92s+B1
o/1cwy46PwtDVc1vx82W9KpYiBq0K9JJJQ8L5ofv+8xbKOl1shBS9yVg6g7y
sRH4KbZ1HV0/JhuPK/2e3XYkHxu+jyPmhV8kHxuTumsvHPYhHxsjHrHcRYvI
93X/i0dNR2i8mWwwEvyqjq8lHxuv3jUfkztKPjZyfM6qKOwhHxsp8X1Jz+vJ
x4HXWgvlLxHk40ClRkqtgsbL5YDnXa4a5kM+DtpVj977aTH5OLi8MHzC6yXk
40DnzU2pWULycXDT82HP2kTycbDV2HMTaz35OEjft6VzXRr5OLh0dPbJFdvI
x8XHFo2stXXk46I+q8R06zZaP1y8Zx8OqdhKPi4qOXEyssfIx8Usy4P3O3LI
x8Ucs52uykvJx0Xt72uirv4l6VVxEb73xN8VW8jHhaNzY1xDEvm4OOPXc85l
Ifl4qEpe87fgBvl42H39xq7q2eTjoamxpnJvHPl4OH1/RlFrMvl4eH00aYpq
LPl4uHN4cNChlHw8WG3v5xkmko8H2ZK5eSdLyceDl7mm3NaL5ONhjkPaP0MH
yGeDR4HdTe1j19cGs+yYczZmkM8GCZYFsYw88tnA2c3i9wxD8tlgedJ+43vB
5LPB/EBGzaV88tlA63a/wHwH+WxQXlr60TWdfDa48obZM5JIPhvojP52cMbY
88UWjFWxqzv9yWcLbYuuusBV5LNF4IqQ6vsbyWcL/lN9VsnY89EWfrzRoP4k
8tnCcmHq7fJM8n09vvHwQHs++WyR8+ND9mA1+Wyx23QkwDeFfLYY6N7FHIwg
Hx9DP73eLn+efHzoaYtKpJ3Ix4chK6ReKpp8fLxT6G3LGfse+fr742fRh7aS
j4+6VC0cG/ve4SPk8y+qG+j5X8XHVMEOnRFaLw18JF2cl97iQT4+ylsVQz5H
k08Ar/m5YbkLyCfA/j873KRyyCdAkp9+begG8gkQ6+2MHxaQT4Df597xzjlM
PgG2m3ZV6OSQT4AMy+82JNN6qRJANju6VIHG2yBAhGiOvdtp8gmA7ctSXRPI
ZwfRqQNLP20mnx3S9j7wDqL1wrXDIY/tB+JoPbva4Q+vYb29Y/eHHXgs3a7X
y8hnB4EMUzA1lXx2MHCRN40pJ58doi791invRz479L5VaUunvzc77dATd189
yIt89rhyzb+/PZx89rjWqxFfm0A+e8iVBW2+mU0+e2z54K7us4N89uhJ2/nc
a+z9YY/TrVo9yCKfPd79273u+6Xks0d8TlXyhB3ks8fyLS9l7vxMPnvsecaL
EeaSTwixV9yAdTT5hLBULAvM3k8+IR42OnX20veyqxABo89iW8beb0LonrKa
t72MfEKMUzzz+Ppy8gnBcL7+yHPs+gpxVVeuSTuBfEKgP/jDBPq+6RSiPG1J
dksU+UTYczZ58cQ08omw/7pdSspK8onw9Ij8HrNM8omw8+6mFVJj35sivC9P
t6yk9bz76/FPRpIfVJBPhCrFhY4JWeQTId2VP0177P0rQtm7sCLnFeQTQapP
RaYulHwOKI7foy8VRT4HaORb2MnEk88BxiaTmwroerg6oMcvushm7HvJAZvi
dic/2Ec+BzwrrQ/sSiefA3xi1U6oB5PP4evz8YhGgD/5HFAtqnYvrCCfA8Lj
RjUXriLfd1Ds+GLN/Lre/wdFHOsn
          "]]}, {}}, {{}, {}, 
        {GrayLevel[0], Dashing[{Small, Small}], LineBox[CompressedData["
1:eJxTTMoPSmViYGAwAWIQ/e3eySMq3UvsqkXWuT+sWmLvpvLq7sfrl+xh/J/X
zad+uP4Izj/svHzJxUWf4XyZ+zufJen8hfNFcuJXsTszO8D4kwzddvuFcsD5
N2cYHPgowAvndy+pP88kKQjni0953Dl5rjCc3x7iaXfpmyicX2y5MP5kkwSc
7/L+V1XeYyk4v9EmMFHKQhbOt1o3c0vdfnk4P+fHx4YTvIpw/k9tgXu6oUpw
vs3qNQumTVOG8z8KeSWEHVKB85/0JIQVsavB+Z7vyz2fmqnD+W+SOYq31Gs4
IMJTnKn9kCacL3RWrW/Dey04X6ZjfYCZmQ6cP0PbUkA4XRfOPyXlaPp5oh7C
PzKHJuhf04fz+ZgXlSQ2GcD5co3yNpFqhnA+p2rMtqDjCL6ereT68lgjOL/o
ntBhLwZjOP/9555QzxkIvrv+sVmeuiZw/r7P1r+/n0Pw83SMbl1MNYXzbd+l
XInkNIPzXVUkfHkXIfgaDV0Vh8zN4XytVMv9qrcQ/NR9GS1bCi3g/P0LrqR8
FLWE87+s+P9dfzuCn6y6mnOWrxUivrQmm236gODvWPL74dcOazg/ykXZwVrO
Bs6Xzm3fqXcAwRflytnoG24L59+ynnx52WoEf17urq///yP4AF59dyk=
          "]]}}, {{}, 
        {RGBColor[1, 0, 0], Thickness[Large], Dashing[{Small, Small}], 
         LineBox[{{1.5000000000000002`, 0.}, {1.5000000000000002`, 
          0.04}}]}, {}}},
      AspectRatio->NCache[GoldenRatio^(-1), 0.6180339887498948],
      Axes->True,
      AxesLabel->{
        FormBox["\"M\"", TraditionalForm], 
        FormBox[
        "\"\\!\\(\\*SubscriptBox[\\(q\\), \\(equilibrium\\)]\\)\"", 
         TraditionalForm]},
      AxesOrigin->{0, 0},
      ImageSize->400,
      Method->{},
      PlotRange->{{0, 30.}, {0, 0.048}},
      PlotRangeClipping->True,
      PlotRangePadding->{{0.6, 0.6}, {0., 0.}}], 
     GraphicsBox[{{{}, 
        {GrayLevel[0], PointBox[CompressedData["
1:eJxd2Hl8TOcex/ERkcTlEksiG9n3fWYyM5mZ9Hxd2milXBpBy7UlKSFSBLlU
RVCuWipVlUpd+mqbpSmXlKhawquJiCi1VEU1ssg6WUVkz53J8/xOMP94Pa/n
nPfzOUvOmeG4OG5mlJFEIvEZJJEY/v0yxfD5Sbih2xKxsOCMwMbXhLZjw2rf
q/xFkMsMnzuCiXyUQnvhFp9/IJx3TrU8X31XkPR/HgtRk5fFNW2/z7cvF3z9
7MyuGT0S3o82fCqFyuaNh3t1f/H9a4Qrm8ar3p/8WLhRZPjohMDqtuT8paXc
axIix7g/1xwo49s3C5vLrh76+WA5958KwRYZAWfMK/j+rYJQMn3PFw0VfL02
IfFe4bYFMU+41y7khj28dOp2Jfc6hCG/Ws8otq3iXpfQ439k4qTNVdzrFnKs
V+ZWmVZzr1c4afruFsfvq7knQWHEUMsdshq+vQSxYdPnlA2q4f4gPDkcuzLs
Zg3f3wjOy+9Okqtr+XqDkZi18llqfC33jNHYZ1d5fVgd94yxM3V7SH1TLfeG
4JuGwZ8WT67jnglW/ek5PmtzHfdMcX7+0uN3Cuq4Z4bttk0di4x13DPDtql7
Nd9u1XFvKLbkIKksVMe9v6Ez//6Ruck67g3DsRpd5AcHdNwbjvnn3hxu9D15
w1FquBzm9dz7OyI3XBk90qOeeyNg+eEi6ayAeu6NhENa9RS/zfXcM8eUrxLd
rnxM25tjp+r3vNgf67lvjmkbStqLs+uF/t1lo/BotV/erCe03ii060J3FQQ0
cG80zPYmz66yauDeaIy7M+ZgAhq4NxouGoVRs7qB94zBhvjawvf/3cC9MUiV
ff2jMoG8sfAL3VfyMJ68sdCE736qPEbeWPgb7u8k8iywzvO4V9dx8iwwcags
tq+QPEssMDXccORZIjXMYvdbteRZYveB/4Z3tZI3Djktc4+YPidvHJbEm56U
DWnknhV8Iu4utDFp5J4VTuR+eu+HCY3cs8LJBOenBfaN3LPGte/mlc73a+Se
NfKOrGtfLiXPBvWxndn2nuTZYNWlSTOOTifPBjE7l8z/8w3ybDHDY3KuYzh5
thjqODfXeCV5dnh67qPLK+eQZ4fDuj/MfllOnh3yk+RLfosnbzwyZmbr/8LI
G49l+tUGJ5A3AYNvLbp4PpG8CRhhXvRb+XryJiCmu2v3sB3k2SPQNbk66gB5
9jh1cmp43B7yHPDHDr/0uJRGfn85YN+5kYj5jHwHzF7+5frUr2l/B9x2b3Gp
+ZLWc8CCNYkL9x4hzxEe20JtQ7PIc8SoG2ttlmWQ54iJ3gGRa78nzxElrpk5
JmfIc0RWycURqdnkOcHKcEPmkOeE3LaiZMlp8pzwnnXfa+VXyHOC/3Xzq+fO
kucEyx+NJkXkkOeM3Htrbnfl0/lxxsOsznmxeeQ5o3Fqz/mMAvKccXus+sTJ
6+Q548SspLzSIvJckDB9gmXMDfJcUKRtMR18kzwXaAyvi9vkueDNy3m7bIrI
c8ElHzeF/X3yXPF4kvzc1j/Ic8WxZ4s93IvJc0WWb9XMeffIc0Vk2v6DhQ/J
c4VXSmjvwsfkuSEn8uobDn+R54YN+sdHVAl5brhf1znk51Ly3HD2w4NVlx+R
54a4g8bpGU/Ic8dnFkGHPi4lzx1zri4x8Sonzx0ah40XusrJc4f9/kUWcRXk
uWPFR0GmZpXkeSB6nf4E1pLngVFzH9UG15DngeETR7x1qIY8D5xd4mx+oo48
D2BHR4uRjjxPJLzedOlzHXme2D+vd1JnPXme2Lh276AHdeR5Ys9YfWAjeZ5I
XzO84F+N5Hmh/oH+BqknzwvGzfo/6AbyvLC9//1Enheabw155vuUPC90p7+d
+qfoeaPz04+61E3keaP4mMct9xbyvPFV9meXZ7SQ5404V8MDmzxvxHy+cJXq
KXk+iM7rPbWxhTwfvH7xQWV+K3k+OBsTdcX/GXk+8Ey7vnix2OeDeUEuDSdb
yfPFpv7nL3m+uLnsm29b2sjzxV0+Zp4v5tyrivFuI88X1/g88/yg++DaqjTR
80PF0vKdp9vJ84Pjza0/Z4ueHw4bvm61kqefn53wxSft5PmjkPvM84f6iMt8
WQd5/oi/6zat4Tl5/hi/w/LBr8/J80e5WdoQ/07yAlDYfGhLYTvf3joAxvqr
39tOz5sAaLnfv39YAPL59my9AOz9pH1aEXmJAbArWbFmSSetH4AK1euhqzu4
lx2AiNPS0i86qScA9kJGWw15lfr9Rw47/V0H9QVCstRpRQJ51oEo178+6jqp
LxAqN+vgYV3Up98+sXm4TSf1BWLPGsMLmfoCUaB/fUi6qC8Qq7v/+k7oor5A
ZO5SSvd1U18gZsbqb7Au6gtExKy2+aO6qU+KivSYpHTyrKWwmp58PKWb+qRI
X710fz15YVJk8jHrkyLj3ZSmqT3UJ0XstjtJ43qoT4oZIe4X4sjLlqIvLSNq
eQ/1SWFn37oioof6pNjTNX6XEXkSGR5P8etzJM9ahnS+Hrt/ZFAcfC1+Inlh
MvTsK/7lGnnRMsRpo49Ke6lPhkz9txuzXuobmO/3smWQpL/Yp59fYVy2VuyT
IfzZT8W7xD45Mv5ROD1T7JNj5YueTA6FYSj2yVEquWwX0kt9cqTzHtYnR3m1
4QcG9cmx+3CpyYdinxxK/dPkXC/16dc3vP7Iq5SjZ4F268fkSYKgmvab/hFK
fUGQLGTzrC8I+7aOji4mLywI+avS4v8n9gXhHcPjXLy+QWIP6wt6pU+//eeb
Zhv3UV8Q7C7l1NwU+/TzP4S1fyv2KZD/n3UWM8U+BSL4/qxPAdWLxxumEI+P
9SlQys8X61PAlq/H+hTI48fD+hSQTIktqxDP38CY9SmQUbanyLmP+pToM/ye
6qM+JZQTZP+0FvuUUPEx61Oi4pbTww6xT4lSPmZ9Stjts07fTV7KK162EuVn
31HPEc+fEnn9X8CpT7+/4feH2KeCLR+zPhUkAayX9anEftanEn3Wp4LKJPLE
evISVVjV2n7hbbFPJa7H+lRYbfi9JvYNrM/6BsasL1g8P6wvWDx+1hcMJV+f
9QWz34NiXzAyCy96J4l9wWIv6xuYZ30D86wvGBl8nvUFI3zT8TOLxT41Ko5u
Szkj9qlR4KlOvi72qREeVWJxWexTo5xvz/rU4vGwPjUi+PasTy2ux/rUr5y/
gTHrG9if9WnE88P6NFA1HBjxu9inEXtYnwb5L94v0foxPx7Wp0HfuJtHj4l9
GnE91qeBxIrNsz7NK+dvYH3WpxW3Z31a8XhYn/bl4w3Tvny80Vpknmrc9Vjs
e8VL0b58PbK14vqsT/vy9ajUwvC/A8/EvhBkcZ/1hbxyfQfGrC9E9FlfyMvH
mxgCu/VvmdaJfSHieqwvRDwe1jcwZn0DPazvNdH7P3k+pNM=
          "]]}, {}}, {{}, {}, 
        {GrayLevel[0], Dashing[{Small, Small}], LineBox[CompressedData["
1:eJxTTMoPSmViYGAwAWIQ/e3eySMq3Uvs0sDgnb2byqu7H69fsofxf143n/rh
+iM4/7Dz8iUXF32G82Xu73yWpPMXzhfJiV/F7szsAONPMnTb7RfKAeffnGFw
4KMAL5zfvaT+PJOkIJwvPuVx5+S5wnB+e4in3aVvonB+seXC+JNNEnC+y/tf
VXmPpeD8RpvARCkLWTjfat3MLXX75eH8nB8fG07wKsL5P7UF7umGKsH5NqvX
LJg2TRnO/yjklRB2SAXOf9KTEFbErgbne74v93xqpg7nv0nmKN5SrwHnu6mI
M7Uf0oTzhc6q9W14rwXny3SsDzAz04HzZ2hbCgin68L5p6QcTT9P1EP4R+bQ
BP1r+nA+H/OiksQmAzhfrlHeJlLNEM7nVI3ZFnQcwdezlVxfHmsE5xfdEzrs
xWAM57//3BPqOQPBd9c/NstT1wTO3/fZ+vf3cwh+no7RrYuppnC+7buUK5Gc
ZnC+q4qEL+8iBF+joavikLk5nK+Varlf9RaCn7ovo2VLoQWcv3/BlZSPopZw
/pcV/7/rb0fwk1VXc87ytULEl9Zks00fEPwdS34//NphDedHuSg7WMvZwPnS
ue079Q4g+KJcORt9w23h/FvWky8vW43gz8vd9fX/fwQfAEjRbTU=
          "]]}}, {{}, 
        {RGBColor[1, 0, 0], Thickness[Large], Dashing[{Small, Small}], 
         LineBox[{{4.800000000000001, 0.}, {4.800000000000001, 0.95}}]}, {}}},
      AspectRatio->NCache[GoldenRatio^(-1), 0.6180339887498948],
      Axes->True,
      AxesLabel->{
        FormBox["\"M\"", TraditionalForm], 
        FormBox[
        "\"\\!\\(\\*SubscriptBox[\\(p\\), \\(presence\\)]\\)\"", 
         TraditionalForm]},
      AxesOrigin->{0, 0},
      ImageSize->400,
      Method->{},
      PlotRange->{{0, 30.}, {0, 1}},
      PlotRangeClipping->True,
      PlotRangePadding->{{0.6, 0.6}, {0., 0.}}]}
   },
   AutoDelete->False,
   GridBoxItemSize->{"Columns" -> {{Automatic}}, "Rows" -> {{Automatic}}}],
  "Grid"]], "Print",
 CellChangeTimes->{3.619485926638242*^9}],

Cell[BoxData[
 InterpretationBox[
  RowBox[{"\<\"\\!\\(\\*SubscriptBox[\\(M\\), \\(mean\\)]\\) = \"\>", 
   "\[InvisibleSpace]", "1.5000000000000002`", 
   "\[InvisibleSpace]", "\<\"   \\!\\(\\*SubscriptBox[\\(M\\), \
\\(presence\\)]\\) = \"\>", "\[InvisibleSpace]", "4.800000000000001`"}],
  SequenceForm[
  "\!\(\*SubscriptBox[\(M\), \(mean\)]\) = ", 1.5000000000000002`, 
   "   \!\(\*SubscriptBox[\(M\), \(presence\)]\) = ", 4.800000000000001],
  Editable->False]], "Print",
 CellChangeTimes->{3.6194859266392417`*^9}]
}, Open  ]]
}, Open  ]],

Cell[" ", "Text",
 Editable->False,
 Selectable->False,
 CellFrame->{{0, 0}, {0, 3}},
 ShowCellBracket->False,
 CellMargins->{{0, 0}, {1, 1}},
 CellElementSpacings->{"CellMinHeight"->1},
 CellFrameMargins->0,
 CellFrameColor->RGBColor[0, 0, 1],
 CellSize->{Inherited, 5}]
}, Open  ]],

Cell[CellGroupData[{

Cell[TextData[{
 "Obtaining ",
 Cell[BoxData[
  FormBox[
   RowBox[{
    SubscriptBox["Q", "c"], " ", "and", " ", "proportion", " "}], 
   TraditionalForm]],
  FormatType->"TraditionalForm"],
 "of allelic richness recovered"
}], "Subtitle",
 CellChangeTimes->{{3.619325385738201*^9, 3.619325438332209*^9}, {
  3.619328613628826*^9, 3.619328646409701*^9}}],

Cell[TextData[{
 StyleBox["Scenario parameters should be adjusted below", "Subsubsection"],
 "\nM - Migration rate from source population to founded population\nm - \
Migration rate from founded population to source population\nr = Founded \
population growth rate\nKK - Founded population carriying capacity\n",
 Cell[BoxData[
  FormBox["Nzero", TraditionalForm]]],
 " - Founded population initial size ",
 Cell[BoxData[
  FormBox[
   RowBox[{"(", 
    SubscriptBox["N", "0"]}], TraditionalForm]],
  FormatType->"TraditionalForm"],
 ")\nMigPat - Migration pattern. Can be either \[OpenCurlyDoubleQuote]Poisson\
\[CloseCurlyDoubleQuote] or \[OpenCurlyDoubleQuote]Deterministic\
\[CloseCurlyDoubleQuote]\nrep - Number of repeats for the simulation, 1000 \
used in this study\nMaxQ - maximal Q value to test. Should be set higher than \
expected ",
 Cell[BoxData[
  FormBox[
   SubscriptBox["Q", "c"], TraditionalForm]]],
 "\ntheta - the \[Theta] value to be used in equation 6 in the main text for \
creating the source population\[CloseCurlyQuote]s allele frequency spectrum\n\
Ne - The ",
 Cell[BoxData[
  FormBox[
   RowBox[{
    SubscriptBox["N", "e"], " ", "value", " ", "to", " ", "be", " ", "used", 
    " ", "in", " ", "equation", " ", "6", " ", "in", " ", "the", " ", "main", 
    " ", "text", " ", "for", " ", "creating", " ", "the", " ", "source", " ", 
    RowBox[{"population", "'"}], "s", " ", "allele", " ", "frequency", " ", 
    "spectrum"}], TraditionalForm]],
  FormatType->"TraditionalForm"],
 "\n\nRed dashed line indicates ",
 Cell[BoxData[
  FormBox[
   SubscriptBox["Q", "c"], TraditionalForm]]],
 " "
}], "Text",
 CellChangeTimes->{{3.6193256775138893`*^9, 3.619325785835085*^9}, {
   3.6193258338178296`*^9, 3.619325884233713*^9}, {3.619328911866884*^9, 
   3.6193289781376743`*^9}, {3.6193290913861523`*^9, 3.619329109674198*^9}, {
   3.6193373906508427`*^9, 3.6193374082338486`*^9}, 3.6193985568279743`*^9, {
   3.619398597744315*^9, 3.619398687578453*^9}},
 Background->RGBColor[1, 0.9, 0.8]],

Cell[CellGroupData[{

Cell[BoxData[{
 RowBox[{
  RowBox[{"M", "=", "1"}], ";"}], "\[IndentingNewLine]", 
 RowBox[{
  RowBox[{"m", "=", "0.05"}], ";"}], "\[IndentingNewLine]", 
 RowBox[{
  RowBox[{"r", "=", "0.05"}], ";"}], "\[IndentingNewLine]", 
 RowBox[{
  RowBox[{"KK", "=", "400"}], ";"}], "\[IndentingNewLine]", 
 RowBox[{
  RowBox[{"Nzero", "=", "10"}], ";"}], "\[IndentingNewLine]", 
 RowBox[{
  RowBox[{"MigPat", "=", "\"\<Poisson\>\""}], ";"}], "\[IndentingNewLine]", 
 RowBox[{
  RowBox[{"rep", "=", "1000"}], ";"}], "\[IndentingNewLine]", 
 RowBox[{
  RowBox[{"MaxQ", "=", "0.2"}], ";"}], "\[IndentingNewLine]", 
 RowBox[{
  RowBox[{"theta", "=", "1"}], ";"}], "\[IndentingNewLine]", 
 RowBox[{
  RowBox[{
   RowBox[{"Ne", "=", "5000"}], ";"}], 
  "\[IndentingNewLine]"}], "\[IndentingNewLine]", 
 RowBox[{
  RowBox[{"results", "=", 
   RowBox[{"ParallelTable", "[", 
    RowBox[{
     RowBox[{"RunSim", "[", 
      RowBox[{
      "Q", ",", "M", ",", "m", ",", "r", ",", "KK", ",", "Nzero", ",", 
       "MigPat", ",", "rep"}], "]"}], ",", 
     RowBox[{"{", 
      RowBox[{"Q", ",", "0.01", ",", "MaxQ", ",", "0.01"}], "}"}]}], "]"}]}], 
  ";"}], "\[IndentingNewLine]", 
 RowBox[{"ShowResults2", "[", 
  RowBox[{"MaxQ", ",", "theta", ",", "Ne", ",", "results"}], "]"}]}], "Input",
 CellChangeTimes->{{3.619329011292571*^9, 3.6193290245083265`*^9}, {
   3.6193291222039146`*^9, 3.6193291307484035`*^9}, {3.6193291891967463`*^9, 
   3.619329195132086*^9}, {3.6193292995960608`*^9, 3.6193293134838552`*^9}, 
   3.6193309196127205`*^9, 3.619330957564891*^9, {3.6193313441720037`*^9, 
   3.6193314075046263`*^9}, {3.6193372977915316`*^9, 3.619337320460828*^9}, {
   3.619342126833737*^9, 3.6193422347019067`*^9}, 3.6193422720130405`*^9, {
   3.6193985849935856`*^9, 3.619398588447783*^9}, {3.619486795202921*^9, 
   3.6194867996221733`*^9}}],

Cell[CellGroupData[{

Cell[BoxData[
 GraphicsBox[{{{}, 
    {GrayLevel[0], PointBox[CompressedData["
1:eJxTTMoPSmViYGAQAWIQXS2yzv1hVYv9rfgyfzmxE/YQ/hT7h1zviwTvX7Xf
Idf6OnDHPPuNN58d+9JyDyq/xD77WXhxw4NH9rNmgsBKe7crtQxB0k+h6tfZ
Z949Gyz76Zn9m0CQyEZ7rvL0t9u4X0L1b7G/0r1wTkb4K3uu64sLbLm22wd6
/PTc6v8aat5O+xphLsECjjf2mjH9h75q7LFfH5A9q1zmLdT8ffauv96+PrDz
rf0SoO7riw/YX3yepf1N/B3UvoP2naWF0rwJ7+yNweCwfUOiUajBqndQ+4/Y
W/nqRr/mfm9/+KsG0Iaj9vpHNurlKb+Huue4fZ6EndIyl/f2QWALT9g/EVh1
5U3je6j7TtqblHW+WgvkAwAJc6D3
      "]]}, {}}, {{}, {}, 
    {GrayLevel[0], Dashing[{Small, Small}], LineBox[CompressedData["
1:eJxTTMoPSmViYGAwAWIQvejVzpKz7YZ2aWDwzl7q3o2LeSIJ9jD+ObaYnbki
BXC+yEPfyN6DDXB+odHsx6xPO+B8uZLut+fzJ8D5vwoT/685PAXOX6fJJzH7
7Aw4P5zlspuk3lw4f3aHuJjI3gVw/vfXBjwq+xYh3JMQxlvzagmcP9Ho+cQ7
H5fB+QVzDxeyvl8B55+SXBNTJr4azhf4/P/Ue6m1cP7Fu/EuGz3Xw/nXN7T2
yG7fAOfbKE7c8WzbRjg/dpbSq+Azm+D8rwczY13Pb4bzvT+ZXbv1fAucr/d+
ZU3I761wftusSylBf7bB+XP8GoO+CO2A8zU2Pm2UEt8J5zs9eH9PRWwXnC8p
0eB4WWs3nJ/+7+hTVt09cH7x24n9d1z2wvk8K5nTp4fvg/OlhLUbroXvh/M/
O+Wcv2N2AM6fcnlu/YQdCH6N1yK3beYH4fzDRzMF1h1E8F0leH6nOx2C81Xz
C198PovgO8zd+M0x4DCcv2jjEWmmCwh+8qlZzlOijsD58bu8e17cRvB3rdt/
nS/jKJwf08lmtfwjgm9prbGXsegYnF/ykcdZ7y+C/6ruzEuZ+uNw/vJPcctr
/yH4h7O2pG/oOIEIn11PPJZynoTza83u5swPRPAfbLo6YeZMBB8AfyGNqQ==

      "]]}}, {{}, 
    {RGBColor[1, 0, 0], Thickness[Large], Dashing[{Small, Small}], 
     LineBox[{{0.15, 0.}, {0.15, 0.95}}]}, {}}},
  AspectRatio->NCache[GoldenRatio^(-1), 0.6180339887498948],
  Axes->True,
  AxesLabel->{
    FormBox["\"Q\"", TraditionalForm], 
    FormBox[
    "\"\\!\\(\\*SubscriptBox[\\(p\\), \\(presence\\)]\\)\"", TraditionalForm]},
  AxesOrigin->{0, 0},
  ImageSize->400,
  Method->{},
  PlotRange->{{0, 0.2}, {0, 1}},
  PlotRangeClipping->True,
  PlotRangePadding->{{0.004, 0.004}, {0., 0.}}]], "Print",
 CellChangeTimes->{3.6194867845743127`*^9, 3.619490048754013*^9}],

Cell[BoxData[
 InterpretationBox[
  RowBox[{"\<\"\\!\\(\\*SubscriptBox[\\(Q\\), \\(c\\)]\\) = \"\>", 
   "\[InvisibleSpace]", "0.15`"}],
  SequenceForm["\!\(\*SubscriptBox[\(Q\), \(c\)]\) = ", 0.15],
  Editable->False]], "Print",
 CellChangeTimes->{3.6194867845743127`*^9, 3.6194900487600136`*^9}],

Cell[BoxData[
 InterpretationBox[
  RowBox[{"\<\"Proportion of allelic richness recovered = \"\>", 
   "\[InvisibleSpace]", "0.20597718523607966290001058951020240784`3."}],
  SequenceForm[
  "Proportion of allelic richness recovered = ", 
   0.20597718523607966290001058951020240784`3.],
  Editable->False]], "Print",
 CellChangeTimes->{3.6194867845743127`*^9, 3.6194900487600136`*^9}]
}, Open  ]]
}, Open  ]],

Cell[" ", "Text",
 Editable->False,
 Selectable->False,
 CellFrame->{{0, 0}, {0, 3}},
 ShowCellBracket->False,
 CellMargins->{{0, 0}, {1, 1}},
 CellElementSpacings->{"CellMinHeight"->1},
 CellFrameMargins->0,
 CellFrameColor->RGBColor[0, 0, 1],
 CellSize->{Inherited, 5}]
}, Open  ]]
}, Open  ]]
},
WindowSize->{1584, 765},
WindowMargins->{{0, Automatic}, {Automatic, 0}},
FrontEndVersion->"9.0 for Microsoft Windows (64-bit) (January 25, 2013)",
StyleDefinitions->"Default.nb"
]
(* End of Notebook Content *)

(* Internal cache information *)
(*CellTagsOutline
CellTagsIndex->{}
*)
(*CellTagsIndex
CellTagsIndex->{}
*)
(*NotebookFileOutline
Notebook[{
Cell[CellGroupData[{
Cell[579, 22, 152, 4, 101, "Title"],
Cell[734, 28, 116, 1, 56, "Subtitle"],
Cell[853, 31, 27250, 624, 1974, "Input"],
Cell[CellGroupData[{
Cell[28128, 659, 301, 9, 56, "Subtitle"],
Cell[28432, 670, 14261, 337, 859, "Input"]
}, Open  ]],
Cell[CellGroupData[{
Cell[42730, 1012, 396, 10, 56, "Subtitle"],
Cell[43129, 1024, 5678, 141, 440, "Input"],
Cell[48810, 1167, 271, 9, 10, "Text"]
}, Open  ]],
Cell[CellGroupData[{
Cell[49118, 1181, 288, 9, 56, "Subtitle"],
Cell[49409, 1192, 1564, 36, 250, "Text"],
Cell[CellGroupData[{
Cell[50998, 1232, 2018, 43, 232, "Input"],
Cell[CellGroupData[{
Cell[53041, 1279, 11406, 219, 300, "Print"],
Cell[64450, 1500, 522, 10, 25, "Print"]
}, Open  ]]
}, Open  ]],
Cell[64999, 1514, 271, 9, 10, "Text"]
}, Open  ]],
Cell[CellGroupData[{
Cell[65307, 1528, 355, 11, 56, "Subtitle"],
Cell[65665, 1541, 2020, 44, 285, "Text"],
Cell[CellGroupData[{
Cell[67710, 1589, 1826, 43, 272, "Input"],
Cell[CellGroupData[{
Cell[69561, 1636, 1843, 39, 275, "Print"],
Cell[71407, 1677, 297, 6, 23, "Print"],
Cell[71707, 1685, 385, 8, 23, "Print"]
}, Open  ]]
}, Open  ]],
Cell[72119, 1697, 271, 9, 10, "Text"]
}, Open  ]]
}, Open  ]]
}
]
*)

(* End of internal cache information *)
